# Supplementary material for: catena-Poly[[[diaqua­copper(II)]-{μ-4,4′-[1,4-phenyl­enebis(methyl­eneimino)]dibenzoato}] monohydrate]
Source: Acta Crystallogr Sect E Struct Rep Online. 2008 Aug 6;64(Pt 9):m1118. doi: 10.1107/S1600536808024379 (PMC2960599; doi:10.1107/S1600536808024379)
Supplement: Supplementary file 1 [file e-64-m1118-sup1.cif]

##############################################################################
###                                                                        ###
###        Electronic paper (Acta Crystallographica Section E)             ###
###                                                                        ###
##############################################################################
#                                                                            #
# This CIF contains the data in a paper accepted for publication in Acta     #
# Crystallographica Section E. It conforms to the requirements of Notes      #
# for Authors for Section E, and has been peer reviewed under the auspices   #
# of the IUCr Commission on Journals.                                        #
#                                                                            #
# Full details of the Crystallographic Information File format               #
# are given in the paper "The Crystallographic Information File (CIF):       #
# a New Standard Archive File for Crystallography" by S. R. Hall, F. H.      #
# Allen and I. D. Brown [Acta Cryst. (1991), A47, 655-685].                  #
#                                                                            #
# The current version of the core CIF dictionary is obtainable from          #
# ftp://ftp.iucr.org/pub/cif_core.dic. The current version number is 2.4.    #
#                                                                            #
# Software is freely available for graphical display of the structure(s) in  #
# this CIF.  For information consult the CIF home page http://www.iucr.org/  #
# cif/home.html                                                              #
#                                                                            #
# This file may be used for bona fide research purposes within the           #
# scientific community so long as proper attribution is given to the journal # 
# article from which it was obtained.                                        #
#                                                                            #
##############################################################################
                                             
data_global
_audit_creation_method     'SHELXL-97'
_journal_data_validation_number     ?
_journal_date_recd_electronic     2008-06-21
_journal_date_accepted     2008-07-30
_journal_name_full     'Acta Crystallographica, Section E'
_journal_year     2008
_journal_volume     64
_journal_issue      9
_journal_page_first     m1118
_journal_page_last     m1118
_journal_paper_category     QM
_journal_coeditor_code     CV2427
_publ_contact_author_name     'Prof. Jie Ouyang'
_publ_contact_author_address
;
School of Chemistry and  Chemical Engineering
Tianjin University of Technology
Tianjin 300191
People's Republic of China
;
_publ_contact_author_email     ouyang2162_cn@sina.com
_publ_contact_author_fax     '(86) 22 23679249'
_publ_contact_author_phone     '(86) 22 23679249'
_publ_section_title
;\
<i>catena</i>-Poly[[[diaquacopper(II)]-{\m-4,4'-[1,4-\
phenylenebis(methyleneimino)]dibenzoato}] monohydrate]
;
loop_
    _publ_author_name
    _publ_author_footnote
    _publ_author_address
    'Qiu-sheng Wang' .
;
School of Chemistry and  Chemical Engineering
Tianjin University of Technology
Tianjin 300191
People's Republic of China
;
    'Jie Ouyang' .
;
School of Chemistry and  Chemical Engineering
Tianjin University of Technology
Tianjin 300191
People's Republic of China
;
data_I
_chemical_name_systematic
;
<i>catena</i>-Poly[[[diaquacopper(II)]-{\m-4,4'-[1,4-
phenylenebis(methyleneimino)]dibenzoato}] monohydrate]
;
_chemical_name_common     ?
_chemical_formula_moiety     'C22 H22 Cu N2 O6, H2 O'
_chemical_formula_sum     'C22 H24 Cu N2 O7'
_chemical_formula_iupac     '[Cu (C22 H18 N2 O4) (H2 O)2], H2 O'
_chemical_formula_weight     491.98
_chemical_melting_point     ?
_symmetry_cell_setting     monoclinic
_symmetry_space_group_name_H-M     'P 2/c'
_symmetry_space_group_name_HALL     '-P 2yc'
loop_
    _symmetry_equiv_pos_as_xyz
    'x, y, z'
    '-x, y, -z+1/2'
    '-x, -y, -z'
    'x, -y, z-1/2'
_cell_length_a     16.127(6)
_cell_length_b     5.1535(17)
_cell_length_c     13.405(8)
_cell_angle_alpha     90.00
_cell_angle_beta     92.76(2)
_cell_angle_gamma     90.00
_cell_volume     1112.8(8)
_cell_formula_units_Z     2
_cell_measurement_reflns_used     7833
_cell_measurement_theta_min     3.05
_cell_measurement_theta_max     27.45
_cell_measurement_temperature     291(2)
_exptl_crystal_description     block
_exptl_crystal_colour     blue
_exptl_crystal_size_max     0.09
_exptl_crystal_size_mid     0.08
_exptl_crystal_size_min     0.07
_exptl_crystal_density_diffrn     1.468
_exptl_crystal_density_meas     ?
_exptl_crystal_density_method     'not measured'
_exptl_crystal_F_000     510
_exptl_absorpt_coefficient_mu     1.027
_exptl_absorpt_correction_type     multi-scan
_exptl_absorpt_process_details     '(ABSCOR; Higashi, 1995)'
_exptl_absorpt_correction_T_min     0.9132
_exptl_absorpt_correction_T_max     0.9316
_exptl_special_details
;
;
_diffrn_ambient_temperature     291(2)
_diffrn_radiation_type     MoK\a
_diffrn_radiation_wavelength     0.71073
_diffrn_radiation_source     'fine-focus sealed tube'
_diffrn_radiation_monochromator     graphite
_diffrn_measurement_device_type     'Rigaku R-AXIS RAPID'
_diffrn_measurement_method     \w
_diffrn_detector_area_resol_mean     10.0
_diffrn_reflns_number     10220
_diffrn_reflns_av_R_equivalents     0.0403
_diffrn_reflns_av_sigmaI/netI     0.0345
_diffrn_reflns_theta_min     3.04
_diffrn_reflns_theta_max     27.45
_diffrn_reflns_theta_full     27.45
_diffrn_measured_fraction_theta_max     0.993
_diffrn_measured_fraction_theta_full     0.993
_diffrn_reflns_limit_h_min     -20
_diffrn_reflns_limit_h_max     20
_diffrn_reflns_limit_k_min     -6
_diffrn_reflns_limit_k_max     6
_diffrn_reflns_limit_l_min     -17
_diffrn_reflns_limit_l_max     16
_diffrn_standards_number     0
_diffrn_standards_interval_count     0
_diffrn_standards_interval_time     0
_diffrn_standards_decay_%     0
_refine_special_details
;
Refinement of <i>F</i>^2^ against ALL reflections. The weighted <i>R</i>-factor
<i>wR</i> and goodness of fit <i>S</i> are based on <i>F</i>^2^, conventional
<i>R</i>-factors <i>R</i> are based on <i>F</i>, with <i>F</i> set to zero for
negative <i>F</i>^2^. The threshold expression of <i>F</i>^2^ >
\s(<i>F</i>^2^) is used only for calculating <i>R</i>-factors(gt) <i>etc</i>.
and is not relevant to the choice of reflections for refinement.
<i>R</i>-factors based on <i>F</i>^2^ are statistically about twice as large
as those based on <i>F</i>, and <i>R</i>- factors based on ALL data will be
even larger.
;
_reflns_number_total     2534
_reflns_number_gt     2008
_reflns_threshold_expression     I>2\s(I)
_refine_ls_structure_factor_coef     Fsqd
_refine_ls_matrix_type     full
_refine_ls_R_factor_all     0.0578
_refine_ls_R_factor_gt     0.0425
_refine_ls_wR_factor_gt     0.1284
_refine_ls_wR_factor_ref     0.1397
_refine_ls_goodness_of_fit_ref     1.034
_refine_ls_restrained_S_all     1.034
_refine_ls_number_reflns     2534
_refine_ls_number_parameters     147
_refine_ls_number_restraints     0
_refine_ls_hydrogen_treatment     constr
_refine_ls_weighting_scheme     calc
_refine_ls_weighting_details
         'calc w=1/[\s^2^(Fo^2^)+(0.0854P)^2^+0.6974P] where P=(Fo^2^+2Fc^2^)/3'
_atom_sites_solution_hydrogens     geom
_atom_sites_solution_primary     direct
_atom_sites_solution_secondary     difmap
_refine_ls_shift/su_max     0.000
_refine_ls_shift/su_mean     0.000
_refine_diff_density_max     0.489
_refine_diff_density_min     -0.494
_refine_ls_extinction_method     none
_refine_ls_extinction_coef     ?
loop_
    _atom_type_symbol
    _atom_type_description
    _atom_type_scat_dispersion_real
    _atom_type_scat_dispersion_imag
    _atom_type_scat_source
    'C' 'C' 0.0033 0.0016
                         'International Tables Vol C Tables 4.2.6.8 and 6.1.1.4'
    'H' 'H' 0.0000 0.0000
                         'International Tables Vol C Tables 4.2.6.8 and 6.1.1.4'
    'Cu' 'Cu' 0.3201 1.2651
                         'International Tables Vol C Tables 4.2.6.8 and 6.1.1.4'
    'N' 'N' 0.0061 0.0033
                         'International Tables Vol C Tables 4.2.6.8 and 6.1.1.4'
    'O' 'O' 0.0106 0.0060
                         'International Tables Vol C Tables 4.2.6.8 and 6.1.1.4'
_computing_data_collection     'RAPID-AUTO (Rigaku, 1998)'
_computing_cell_refinement     'RAPID-AUTO (Rigaku, 1998)'
_computing_data_reduction     'CrystalStructure (Rigaku/MSC, 2002)'
_computing_structure_solution     'SHELXS97 (Sheldrick, 2008)'
_computing_structure_refinement     'SHELXL97 (Sheldrick, 2008)'
_computing_molecular_graphics     'PLATON (Spek, 2003)'
_computing_publication_material     'SHELXL97 (Sheldrick, 2008)'
loop_
    _atom_site_type_symbol
    _atom_site_label
    _atom_site_fract_x
    _atom_site_fract_y
    _atom_site_fract_z
    _atom_site_U_iso_or_equiv
    _atom_site_adp_type
    _atom_site_calc_flag
    _atom_site_refinement_flags
    _atom_site_occupancy
    _atom_site_disorder_assembly
    _atom_site_disorder_group
    C C1 0.63113(17) 0.1232(5) 0.8986(2) 0.0276(6) Uani d . 1 . .
    C C2 0.69938(16) 0.1294(5) 0.82720(19) 0.0253(5) Uani d . 1 . .
    C C3 0.69767(18) -0.0493(6) 0.7480(2) 0.0312(6) Uani d . 1 . .
    H H3 0.6542 -0.1676 0.7419 0.037 Uiso calc R 1 . .
    C C4 0.7583(2) -0.0552(7) 0.6790(2) 0.0383(7) Uani d . 1 . .
    H H4 0.7554 -0.1729 0.6264 0.046 Uiso calc R 1 . .
    C C5 0.82372(19) 0.1176(7) 0.6898(2) 0.0374(7) Uani d . 1 . .
    H H5 0.8653 0.1143 0.6441 0.045 Uiso calc R 1 . .
    C C6 0.82859(18) 0.2944(6) 0.7668(2) 0.0333(6) Uani d . 1 . .
    H H6 0.8733 0.4083 0.7724 0.040 Uiso calc R 1 . .
    C C7 0.76652(16) 0.3050(5) 0.8376(2) 0.0264(5) Uani d . 1 . .
    C C8 0.83674(18) 0.6789(5) 0.9238(2) 0.0328(6) Uani d . 1 . .
    H H8A 0.8186 0.8126 0.9687 0.039 Uiso calc R 1 . .
    H H8B 0.8427 0.7584 0.8590 0.039 Uiso calc R 1 . .
    C C9 0.92123(18) 0.5803(6) 0.9623(2) 0.0287(6) Uani d . 1 . .
    C C10 0.9299(2) 0.3842(8) 1.0310(3) 0.0506(9) Uani d . 1 . .
    H H10 0.8826 0.3031 1.0530 0.061 Uiso calc R 1 . .
    C C11 0.9926(2) 0.6965(7) 0.9314(3) 0.0484(9) Uani d . 1 . .
    H H11 0.9888 0.8303 0.8848 0.058 Uiso calc R 1 . .
    Cu Cu1 0.5000 0.0000 1.0000 0.02769(18) Uani d S 1 . .
    N N1 0.77292(15) 0.4809(5) 0.91439(19) 0.0326(5) Uani d . 1 . .
    H H1 0.7305 0.4913 0.9484 0.049 Uiso d R 1 . .
    O O1 0.56996(16) -0.2511(5) 1.07956(19) 0.0517(6) Uani d . 1 . .
    H H1A 0.5868 -0.3765 1.0447 0.062 Uiso d R 1 . .
    H H1B 0.5446 -0.3136 1.1282 0.062 Uiso d R 1 . .
    O O2 0.57429(13) -0.0498(4) 0.88572(16) 0.0337(5) Uani d . 1 . .
    O O3 0.62970(13) 0.2785(4) 0.97072(15) 0.0371(5) Uani d . 1 . .
    O O4 0.5000 0.5811(7) 0.7500 0.0450(8) Uani d S 1 . .
    H H4A 0.5284 0.6994 0.7798 0.054 Uiso d R 1 . .
loop_
    _atom_site_aniso_label
    _atom_site_aniso_U_11
    _atom_site_aniso_U_22
    _atom_site_aniso_U_33
    _atom_site_aniso_U_12
    _atom_site_aniso_U_13
    _atom_site_aniso_U_23
    C1 0.0219(13) 0.0338(14) 0.0275(14) 0.0043(11) 0.0040(10) 0.0018(11)
    C2 0.0218(13) 0.0306(14) 0.0237(13) 0.0036(10) 0.0039(10) 0.0019(10)
    C3 0.0263(14) 0.0380(15) 0.0293(15) 0.0004(11) 0.0023(11) -0.0025(11)
    C4 0.0366(17) 0.0494(18) 0.0294(15) 0.0018(14) 0.0073(12) -0.0090(12)
    C5 0.0325(16) 0.0504(18) 0.0303(15) 0.0016(14) 0.0114(12) 0.0013(13)
    C6 0.0259(14) 0.0403(16) 0.0345(15) -0.0032(12) 0.0080(11) 0.0032(12)
    C7 0.0222(13) 0.0308(13) 0.0264(13) 0.0051(10) 0.0016(10) 0.0035(10)
    C8 0.0263(14) 0.0307(14) 0.0410(16) 0.0006(11) -0.0027(11) -0.0008(12)
    C9 0.0269(14) 0.0273(12) 0.0318(14) -0.0003(11) 0.0005(11) -0.0023(11)
    C10 0.0249(16) 0.057(2) 0.070(2) -0.0083(15) 0.0041(15) 0.0301(18)
    C11 0.0311(16) 0.053(2) 0.061(2) -0.0044(15) 0.0001(15) 0.0326(17)
    Cu1 0.0237(3) 0.0304(3) 0.0297(3) -0.00293(19) 0.00892(18) -0.00458(18)
    N1 0.0225(12) 0.0392(14) 0.0365(13) -0.0030(10) 0.0055(10) -0.0070(10)
    O1 0.0498(15) 0.0521(14) 0.0537(15) 0.0052(12) 0.0086(12) -0.0021(11)
    O2 0.0267(10) 0.0391(11) 0.0361(11) -0.0065(8) 0.0102(8) -0.0065(8)
    O3 0.0335(11) 0.0444(12) 0.0346(11) -0.0045(9) 0.0133(8) -0.0111(9)
    O4 0.048(2) 0.0425(16) 0.0444(19) 0.000 0.0024(15) 0.000
_geom_special_details
;
All e.s.d.'s (except the e.s.d. in the dihedral angle between two l.s. planes)
are estimated using the full covariance matrix. The cell e.s.d.'s are taken
into account individually in the estimation of e.s.d.'s in distances, angles
and torsion angles; correlations between e.s.d.'s in cell parameters are only
used when they are defined by crystal symmetry. An approximate (isotropic)
treatment of cell e.s.d.'s is used for estimating e.s.d.'s involving l.s.
planes.
;
loop_
    _geom_bond_atom_site_label_1
    _geom_bond_atom_site_label_2
    _geom_bond_site_symmetry_2
    _geom_bond_distance
    _geom_bond_publ_flag
    C1 O3 . 1.257(3) ?
    C1 O2 . 1.284(4) ?
    C1 C2 . 1.493(4) ?
    C2 C3 . 1.405(4) ?
    C2 C7 . 1.413(4) ?
    C3 C4 . 1.378(4) ?
    C3 H3 . 0.9300 ?
    C4 C5 . 1.383(5) ?
    C4 H4 . 0.9300 ?
    C5 C6 . 1.376(4) ?
    C5 H5 . 0.9300 ?
    C6 C7 . 1.413(4) ?
    C6 H6 . 0.9300 ?
    C7 N1 . 1.372(4) ?
    C8 N1 . 1.450(4) ?
    C8 C9 . 1.521(4) ?
    C8 H8A . 0.9700 ?
    C8 H8B . 0.9700 ?
    C9 C10 . 1.370(4) ?
    C9 C11 . 1.379(4) ?
    C10 C11 3_767 1.389(5) ?
    C10 H10 . 0.9300 ?
    C11 C10 3_767 1.389(5) ?
    C11 H11 . 0.9300 ?
    Cu1 O1 3_657 1.992(3) ?
    Cu1 O1 . 1.992(3) y
    Cu1 O2 . 2.006(2) y
    Cu1 O2 3_657 2.006(2) ?
    Cu1 O3 . 2.582(2) y
    Cu1 O3 3_657 2.582(2) ?
    Cu1 C1 3_657 2.646(3) ?
    N1 H1 . 0.8420 ?
    O1 H1A . 0.8500 ?
    O1 H1B . 0.8500 ?
    O4 H4A . 0.8500 ?
loop_
    _geom_angle_atom_site_label_1
    _geom_angle_atom_site_label_2
    _geom_angle_atom_site_label_3
    _geom_angle_site_symmetry_1
    _geom_angle_site_symmetry_3
    _geom_angle
    _geom_angle_publ_flag
    O3 C1 O2 . . 120.4(3) ?
    O3 C1 C2 . . 121.4(3) ?
    O2 C1 C2 . . 118.2(2) ?
    C3 C2 C7 . . 118.8(2) ?
    C3 C2 C1 . . 118.8(2) ?
    C7 C2 C1 . . 122.4(2) ?
    C4 C3 C2 . . 122.2(3) ?
    C4 C3 H3 . . 118.9 ?
    C2 C3 H3 . . 118.9 ?
    C3 C4 C5 . . 118.5(3) ?
    C3 C4 H4 . . 120.7 ?
    C5 C4 H4 . . 120.7 ?
    C6 C5 C4 . . 121.4(3) ?
    C6 C5 H5 . . 119.3 ?
    C4 C5 H5 . . 119.3 ?
    C5 C6 C7 . . 120.8(3) ?
    C5 C6 H6 . . 119.6 ?
    C7 C6 H6 . . 119.6 ?
    N1 C7 C6 . . 120.0(3) ?
    N1 C7 C2 . . 121.8(2) ?
    C6 C7 C2 . . 118.3(2) ?
    N1 C8 C9 . . 114.5(2) ?
    N1 C8 H8A . . 108.6 ?
    C9 C8 H8A . . 108.6 ?
    N1 C8 H8B . . 108.6 ?
    C9 C8 H8B . . 108.6 ?
    H8A C8 H8B . . 107.6 ?
    C10 C9 C11 . . 117.6(3) ?
    C10 C9 C8 . . 122.3(3) ?
    C11 C9 C8 . . 120.0(3) ?
    C9 C10 C11 . 3_767 121.7(3) ?
    C9 C10 H10 . . 119.1 ?
    C11 C10 H10 3_767 . 119.1 ?
    C9 C11 C10 . 3_767 120.7(3) ?
    C9 C11 H11 . . 119.7 ?
    C10 C11 H11 3_767 . 119.7 ?
    O1 Cu1 O1 3_657 . 180.00(13) ?
    O1 Cu1 O2 3_657 . 91.02(10) ?
    O1 Cu1 O2 . . 88.98(10) ?
    O1 Cu1 O2 3_657 3_657 88.98(10) ?
    O1 Cu1 O2 . 3_657 91.02(10) ?
    O2 Cu1 O2 . 3_657 180.0000(10)
                                 ?
    O1 Cu1 O3 3_657 . 89.98(10) ?
    O1 Cu1 O3 . . 90.02(10) ?
    O2 Cu1 O3 . . 55.75(7) ?
    O2 Cu1 O3 3_657 . 124.25(7) ?
    O1 Cu1 O3 3_657 3_657 90.02(10) ?
    O1 Cu1 O3 . 3_657 89.98(10) ?
    O2 Cu1 O3 . 3_657 124.25(7) ?
    O2 Cu1 O3 3_657 3_657 55.75(7) ?
    O3 Cu1 O3 . 3_657 180.0 ?
    O1 Cu1 C1 3_657 3_657 89.14(10) ?
    O1 Cu1 C1 . 3_657 90.86(10) ?
    O2 Cu1 C1 . 3_657 152.03(9) ?
    O2 Cu1 C1 3_657 3_657 27.97(9) ?
    O3 Cu1 C1 . 3_657 152.22(7) ?
    O3 Cu1 C1 3_657 3_657 27.78(7) ?
    C7 N1 C8 . . 123.9(2) ?
    C7 N1 H1 . . 114.5 ?
    C8 N1 H1 . . 120.0 ?
    Cu1 O1 H1A . . 112.8 ?
    Cu1 O1 H1B . . 112.1 ?
    H1A O1 H1B . . 108.2 ?
    C1 O2 Cu1 . . 104.92(17) ?
    C1 O3 Cu1 . . 78.92(16) ?
loop_
    _geom_hbond_atom_site_label_D
    _geom_hbond_atom_site_label_H
    _geom_hbond_atom_site_label_A
    _geom_hbond_site_symmetry_A
    _geom_hbond_distance_DH
    _geom_hbond_distance_HA
    _geom_hbond_distance_DA
    _geom_hbond_angle_DHA
    N1 H1 O3 . 0.84 2.00 2.676(3) 137.3
    O1 H1A O3 1_545 0.85 2.17 3.011(3) 173.7
    O1 H1B O4 3_657 0.85 2.28 3.104(3) 163.6
    O4 H4A O2 1_565 0.85 2.03 2.855(3) 162.5
