# Supplementary material for: catena-Poly[[[diaqua­copper(II)]-{μ-4,4′-[1,4-phenyl­enebis(methyl­eneimino)]dibenzoato}] monohydrate]
Source: Acta Crystallogr Sect E Struct Rep Online. 2008 Aug 6;64(Pt 9):m1118. doi: 10.1107/S1600536808024379 (PMC2960599; doi:10.1107/S1600536808024379)
Supplement: Supplementary file 2 [file e-64-m1118-Isup2.hkl]

# 
# h,k,l, Fc-squared, Fo-squared, sigma(Fo-squared) and status flag 
# 
data_I
_shelx_title ' 111 in P2/c' 
_shelx_refln_list_code          4 
_shelx_F_calc_maximum      150.90 
_exptl_crystal_F_000       509.90 
_reflns_d_resolution_high  0.7710 
 
loop_ 
 _symmetry_equiv_pos_as_xyz 
 'x, y, z' 
 '-x, y, -z+1/2' 
 '-x, -y, -z' 
 'x, -y, z-1/2' 
 
_cell_length_a    16.1270 
_cell_length_b     5.1535 
_cell_length_c    13.4050 
_cell_angle_alpha  90.000 
_cell_angle_beta   92.760 
_cell_angle_gamma  90.000 
 
_shelx_F_squared_multiplier     1.000 
 
loop_ 
 _refln_index_h 
 _refln_index_k 
 _refln_index_l 
 _refln_F_squared_calc 
 _refln_F_squared_meas 
 _refln_F_squared_sigma 
 _refln_observed_status 
   3   0   0     5429.39     4877.89     74.90 o 
   4   0   0     2731.58     2527.85     42.69 o 
   5   0   0       57.87       93.17     23.53 o 
   6   0   0      866.39      899.71     17.19 o 
   7   0   0     1659.98     1914.96     31.68 o 
   8   0   0      726.85      843.94     17.95 o 
   9   0   0     1820.38     1931.51     39.44 o 
  10   0   0      869.92      879.87     20.75 o 
  11   0   0      573.02      524.91     17.60 o 
  12   0   0     3024.38     2997.95     78.87 o 
  13   0   0       39.37       48.41     10.04 o 
  14   0   0     2136.19     2153.84     46.99 o 
  15   0   0     3997.27     4174.97    124.35 o 
  16   0   0     1471.35     1548.25     37.72 o 
  17   0   0       18.65       12.89      8.75 o 
  18   0   0      136.47      152.98     19.42 o 
  20   0   0       14.06       31.57     11.32 o 
   0   1   0     3222.56     3250.11     38.13 o 
   1   1   0    13264.21    13496.94    296.09 o 
   2   1   0      198.66      146.43     19.32 o 
   3   1   0      171.14      112.60      4.51 o 
   4   1   0      859.90      775.36      9.00 o 
   5   1   0     1278.83     1235.38     17.57 o 
   6   1   0     2368.20     2407.75     26.01 o 
   7   1   0      154.89      254.67      7.89 o 
   8   1   0      286.90      270.84     14.88 o 
   9   1   0     1035.04     1046.52     14.79 o 
  10   1   0     1196.02     1262.58     20.03 o 
  11   1   0      769.82      749.42     17.64 o 
  12   1   0      245.29      244.83     10.21 o 
  13   1   0     1388.85     1343.30     22.69 o 
  14   1   0      184.29      202.57     12.11 o 
  15   1   0     1055.78     1069.12     39.34 o 
  16   1   0      757.58      745.76     16.23 o 
  17   1   0      108.75      115.96     11.74 o 
  18   1   0        1.90       14.08     15.19 o 
  19   1   0       28.76       26.02      8.83 o 
  20   1   0      305.92      328.59     21.66 o 
   0   2   0      662.47      781.55     12.97 o 
   1   2   0     2124.53     2397.53     18.89 o 
   2   2   0      719.35      779.02     18.55 o 
   3   2   0     1863.33     1930.36     28.15 o 
   4   2   0     4938.81     5202.08     69.76 o 
   5   2   0     5367.51     5577.42     59.89 o 
   6   2   0       24.59        4.28      4.56 o 
   7   2   0     2200.97     1997.48     21.47 o 
   8   2   0      514.85      415.64      8.96 o 
   9   2   0      447.59      410.36      7.96 o 
  10   2   0     1485.44     1437.67     20.59 o 
  11   2   0     2282.14     2319.80     32.58 o 
  12   2   0      510.69      514.62     17.01 o 
  13   2   0      451.28      436.24     11.68 o 
  14   2   0      524.20      485.60     18.45 o 
  15   2   0      213.21      186.48      8.89 o 
  16   2   0      179.29      163.70     11.06 o 
  17   2   0      241.16      216.00     20.54 o 
  18   2   0       33.18       24.94      6.81 o 
  19   2   0      291.73      358.78     21.23 o 
   0   3   0     3410.22     3543.58     49.48 o 
   1   3   0      852.80      737.93      9.98 o 
   2   3   0     2063.45     2071.91     16.61 o 
   3   3   0     1447.16     1437.37     17.86 o 
   4   3   0      835.12      936.14     13.07 o 
   5   3   0      368.58      336.38      8.34 o 
   6   3   0      818.81      773.42     21.51 o 
   7   3   0      219.77      192.46     11.81 o 
   8   3   0      510.14      508.17     17.95 o 
   9   3   0      650.95      593.73     10.74 o 
  10   3   0      255.16      290.82     13.78 o 
  11   3   0      309.51      333.46      9.13 o 
  12   3   0     1030.39     1013.62     16.17 o 
  13   3   0      142.61      160.39     17.97 o 
  14   3   0      257.86      278.72     17.57 o 
  15   3   0      269.01      277.62     10.10 o 
  16   3   0      275.44      240.60     15.84 o 
  17   3   0       77.24       85.46     24.90 o 
  18   3   0      203.85      168.11     21.02 o 
   0   4   0      664.73      581.05      8.95 o 
   1   4   0     1217.97     1198.45     13.38 o 
   2   4   0      499.87      493.11     10.83 o 
   3   4   0      710.75      693.87     13.33 o 
   4   4   0      807.30      832.43     14.26 o 
   5   4   0       42.79       49.95      5.84 o 
   6   4   0      116.40      120.50      8.36 o 
   7   4   0      170.60      165.77      8.65 o 
   8   4   0      561.67      528.63     19.93 o 
   9   4   0        9.54        8.59      5.80 o 
  10   4   0      107.16      115.97     13.18 o 
  11   4   0      453.97      417.44     20.89 o 
  12   4   0      232.34      233.37     14.43 o 
  13   4   0      266.59      308.35     16.38 o 
  14   4   0      152.41      233.28     41.08 o 
  15   4   0      226.09      250.70     28.13 o 
  16   4   0       53.49       57.51     21.53 o 
   0   5   0       12.39        2.37      4.07 o 
   1   5   0      243.28      233.54      3.92 o 
   2   5   0     1025.87     1021.53     18.65 o 
   3   5   0      222.04      232.29      7.36 o 
   4   5   0      231.84      218.80     10.96 o 
   5   5   0     1003.21      969.68     16.94 o 
   6   5   0       31.13       42.44      8.09 o 
   7   5   0      303.65      321.59     12.54 o 
   8   5   0       42.28       56.60      7.62 o 
   9   5   0      165.45      166.31     11.86 o 
  10   5   0      218.82      224.26     13.90 o 
  11   5   0      167.93      177.50     13.57 o 
  12   5   0      134.53      129.40     21.02 o 
  13   5   0      285.99      319.13     20.36 o 
   2   6   0       12.81        3.98      4.69 o 
   3   6   0      163.14      184.79      8.42 o 
   4   6   0      197.27      192.24      9.03 o 
   5   6   0       30.66       42.47      6.58 o 
   6   6   0      221.25      234.81     20.30 o 
   7   6   0       49.95       71.50      9.54 o 
   8   6   0      134.27      146.75     11.86 o 
   9   6   0       43.56       40.62     14.47 o 
 -20   1   1       40.77       51.62     11.81 o 
 -19   1   1        0.56        2.13      6.61 o 
 -18   1   1        0.27       -7.39      7.39 o 
 -17   1   1        9.26        4.51      6.10 o 
 -16   1   1       41.62       41.04      6.70 o 
 -15   1   1       17.39       24.42      7.97 o 
 -14   1   1      119.18      100.41      9.73 o 
 -13   1   1      352.24      368.81     11.34 o 
 -12   1   1       34.53       27.40      5.84 o 
 -11   1   1       92.56       74.32      6.14 o 
 -10   1   1      166.84      157.49      6.63 o 
  -9   1   1      761.44      765.54     13.32 o 
  -8   1   1      200.48      215.52      6.02 o 
  -7   1   1      969.84      869.71     18.23 o 
  -6   1   1     1478.80     1335.40     25.32 o 
  -5   1   1     1720.25     1572.16     16.51 o 
  -4   1   1     4771.36     4746.64     54.42 o 
  -3   1   1       93.64       89.52      8.30 o 
  -2   1   1      108.42      123.94      4.50 o 
  -1   1   1      762.91      814.06      6.07 o 
   0   1   1     1226.08     1298.55     11.99 o 
   1   1   1       30.02       53.73      4.21 o 
   2   1   1     4453.22     5016.85     67.28 o 
   3   1   1     1563.32     1509.68     13.86 o 
   4   1   1      866.38      762.12      8.67 o 
   5   1   1        3.61       16.12      3.45 o 
   6   1   1     1053.43     1108.83     16.64 o 
   7   1   1      830.88     1005.32     14.11 o 
   8   1   1     1435.53     1509.82     18.90 o 
   9   1   1      385.67      353.16      8.18 o 
  10   1   1      493.87      401.62     12.74 o 
  11   1   1      420.77      409.52     20.66 o 
  12   1   1      272.54      289.06     11.25 o 
  13   1   1      169.02      198.62     18.19 o 
  14   1   1        0.00        3.89      4.86 o 
  15   1   1      463.06      477.68     13.88 o 
  16   1   1        2.65       -4.60      7.97 o 
  17   1   1      116.85      104.81     11.85 o 
  18   1   1        5.80        9.72      7.53 o 
  19   1   1       33.27       21.80     23.03 o 
  20   1   1       27.07       27.52     13.07 o 
 -19   2   1       42.12       46.59      8.84 o 
 -18   2   1        2.60        9.57      7.73 o 
 -17   2   1        3.67        5.89      6.42 o 
 -16   2   1        1.58       -0.40      4.26 o 
 -15   2   1        0.20       -3.94      5.30 o 
 -14   2   1       39.59       35.77      9.71 o 
 -13   2   1        2.16        0.84      4.21 o 
 -12   2   1       17.90       30.01      4.65 o 
 -11   2   1       43.82       61.26      7.50 o 
 -10   2   1      309.80      313.50     10.85 o 
  -9   2   1      568.84      598.49      9.66 o 
  -8   2   1       15.97       19.26      3.82 o 
  -7   2   1       69.08       70.05      3.75 o 
  -6   2   1     1179.97     1438.44     17.62 o 
  -5   2   1        5.72        9.91      1.48 o 
  -4   2   1      450.37      577.85      5.37 o 
  -3   2   1        5.91       13.72      2.23 o 
  -2   2   1      404.69      386.02      4.85 o 
  -1   2   1        1.85        5.04      1.51 o 
   0   2   1       65.69       96.63      2.73 o 
   1   2   1       36.00       33.81      4.14 o 
   2   2   1      204.67      243.60     17.31 o 
   3   2   1       48.84       39.95      4.03 o 
   4   2   1       18.69       24.31      5.42 o 
   5   2   1      646.09      724.94     20.40 o 
   6   2   1      471.48      477.87      5.91 o 
   7   2   1        6.33        4.46      2.57 o 
   8   2   1        3.96        2.28      3.34 o 
   9   2   1      193.20      221.91      7.19 o 
  10   2   1        8.62       10.37      4.87 o 
  11   2   1      200.13      191.96      8.18 o 
  12   2   1        0.76       -1.85      3.76 o 
  13   2   1        5.78       -0.39      3.48 o 
  14   2   1      181.02      184.89      7.90 o 
  15   2   1        1.25       -1.18      5.11 o 
  16   2   1       30.91       15.05      9.54 o 
  17   2   1        3.54        5.85      6.29 o 
  18   2   1        2.06       -3.07      8.85 o 
  19   2   1       15.72       19.64      9.35 o 
 -18   3   1        0.68      -12.95     18.42 o 
 -17   3   1        0.51        6.44     11.83 o 
 -16   3   1       16.58       18.12      5.51 o 
 -15   3   1       59.22       46.90     13.82 o 
 -14   3   1       37.20       76.29     19.36 o 
 -13   3   1       16.84       24.69      7.67 o 
 -12   3   1       88.87       93.30      9.31 o 
 -11   3   1       76.33       72.07      6.07 o 
 -10   3   1       36.07       35.38      4.43 o 
  -9   3   1        6.38        9.14      3.88 o 
  -8   3   1        0.52        1.71      3.38 o 
  -7   3   1       38.65       41.82      8.40 o 
  -6   3   1      373.40      369.40     10.72 o 
  -5   3   1       36.36       30.27      4.91 o 
  -4   3   1       70.23       85.16      7.60 o 
  -3   3   1      229.91      326.74      5.74 o 
  -2   3   1       58.60       68.08      2.37 o 
  -1   3   1      247.41      236.01      4.91 o 
   0   3   1      545.43      563.70      6.36 o 
   1   3   1      266.61      228.06      5.89 o 
   2   3   1       24.23       19.31      2.44 o 
   3   3   1        5.39       14.49      3.66 o 
   4   3   1      155.39      136.37      6.26 o 
   5   3   1       94.86       94.61      5.87 o 
   6   3   1      101.66      140.87     17.89 o 
   7   3   1       21.57       34.83      7.62 o 
   8   3   1       44.19       40.39      8.48 o 
   9   3   1        1.79       -5.94     10.61 o 
  10   3   1       88.86       84.67      8.06 o 
  11   3   1       59.76       45.83      4.63 o 
  12   3   1      147.88      134.76     16.08 o 
  13   3   1        2.24        0.98      5.49 o 
  14   3   1        0.59        3.21      3.88 o 
  15   3   1       17.32       15.26      4.09 o 
  16   3   1        4.20        9.98      5.99 o 
  17   3   1        6.77      -18.17     18.80 o 
  18   3   1       12.30       31.87     21.29 o 
 -16   4   1       12.50       26.64     18.55 o 
 -15   4   1       31.35       22.51     16.68 o 
 -14   4   1       26.15       27.79     15.50 o 
 -13   4   1        2.66        1.92      7.58 o 
 -12   4   1       22.49       33.70     11.27 o 
 -11   4   1        1.80        6.95     11.39 o 
 -10   4   1       19.26       21.77      7.60 o 
  -9   4   1       64.93       53.25      7.09 o 
  -8   4   1      167.83      163.08      8.59 o 
  -7   4   1       18.44       21.81      5.67 o 
  -6   4   1        5.54        9.74      5.33 o 
  -5   4   1        0.44        4.77      5.45 o 
  -4   4   1      160.75      165.11     11.73 o 
  -3   4   1       72.48       82.47      2.94 o 
  -2   4   1        7.17        6.25      1.87 o 
  -1   4   1        1.97        2.76      1.92 o 
   0   4   1        8.02        3.87      3.44 o 
   1   4   1        9.20        9.97      3.21 o 
   2   4   1        7.19        6.10      2.14 o 
   3   4   1      114.12      144.95      9.21 o 
   4   4   1      121.74      111.22      7.56 o 
   5   4   1        0.55        2.02      5.50 o 
   6   4   1      155.79      169.48     12.59 o 
   7   4   1      545.24      525.53     13.33 o 
   8   4   1       18.81       19.19      6.10 o 
   9   4   1       10.96        7.62      5.86 o 
  10   4   1       61.68       55.44     14.68 o 
  11   4   1       17.88       11.78     10.08 o 
  12   4   1        0.20       -8.19      8.34 o 
  13   4   1       14.32        9.62     12.79 o 
  14   4   1        0.28       -1.19     10.40 o 
  15   4   1       18.94       41.06     15.68 o 
  16   4   1        8.16       13.89     10.77 o 
 -13   5   1       21.61       55.27     13.77 o 
 -12   5   1        8.61        3.92     14.50 o 
 -11   5   1        0.04        6.90     11.83 o 
 -10   5   1        9.16        0.44      5.81 o 
  -9   5   1       38.67       41.67      7.53 o 
  -8   5   1       13.24       19.28      9.13 o 
  -7   5   1        1.67       -5.05      6.25 o 
  -6   5   1       13.32       12.28      8.85 o 
  -5   5   1      172.39      174.04     12.44 o 
  -4   5   1        2.07       12.31      4.49 o 
  -3   5   1       47.60       57.02     10.03 o 
  -2   5   1        0.24        0.29      1.28 o 
  -1   5   1       28.57       27.24      5.26 o 
   0   5   1      121.06      124.55      3.21 o 
   1   5   1       18.64       13.92      2.70 o 
   2   5   1      113.14      116.83      7.96 o 
   3   5   1      227.87      243.16     11.81 o 
   4   5   1       15.09        8.62      5.08 o 
   5   5   1        6.71       10.28      5.27 o 
   6   5   1       32.65       31.71      7.26 o 
   7   5   1        7.92       12.68      6.42 o 
   8   5   1        6.33       14.15      6.76 o 
   9   5   1       74.78       67.48      8.59 o 
  10   5   1       31.38       33.00      8.94 o 
  11   5   1       17.11       17.30      9.12 o 
  12   5   1        0.07       -6.19      7.48 o 
  13   5   1        0.40        6.16      8.46 o 
  -9   6   1        7.87       21.34      7.63 o 
  -8   6   1        1.29       14.90     15.68 o 
  -7   6   1       21.27       14.06      8.61 o 
  -6   6   1        8.43        1.91      5.55 o 
  -5   6   1        3.26        8.82      7.83 o 
  -4   6   1       10.02        5.23      6.06 o 
  -3   6   1        0.00       -0.85      3.95 o 
  -2   6   1        0.35        3.33      4.61 o 
   0   6   1      219.28      240.12     28.63 o 
   1   6   1        6.26        1.89      7.10 o 
   2   6   1      308.32      283.33     11.02 o 
   3   6   1        1.35       -0.63      7.28 o 
   4   6   1        1.49       -0.68      5.74 o 
   5   6   1        0.79       -4.08      4.93 o 
   6   6   1        1.38        6.20      6.45 o 
   7   6   1        5.03       16.71      8.99 o 
   8   6   1       32.29       43.55     11.00 o 
   9   6   1        1.54       -3.55      7.80 o 
 -20   0   2       38.09       80.66     19.29 o 
 -19   0   2        1.86        1.00     12.32 o 
 -18   0   2      137.91      178.13     19.92 o 
 -17   0   2      573.71      602.34     22.42 o 
 -16   0   2       43.79       46.40     12.61 o 
 -15   0   2       25.18       23.38     10.67 o 
 -14   0   2     4899.23     4938.99    104.16 o 
 -13   0   2      699.92      729.96     31.80 o 
 -12   0   2      350.38      333.29     15.43 o 
 -11   0   2       14.52       14.63     10.52 o 
 -10   0   2      548.33      590.26     16.47 o 
  -9   0   2      351.21      429.15     12.62 o 
  -8   0   2     2322.23     2446.02     45.98 o 
  -7   0   2     5159.98     5296.42     91.71 o 
  -6   0   2      407.92      303.31     10.67 o 
  -5   0   2      332.82      178.57      7.22 o 
  -4   0   2        6.31       28.65      6.33 o 
  -3   0   2       81.18       29.44      4.97 o 
  -2   0   2    11780.08    12511.35    352.02 o 
   0   0   2     6166.20     6231.55     99.94 o 
   1   0   2    10244.31    10601.04    196.49 o 
   2   0   2    22770.26    25133.15    656.34 o 
   3   0   2        9.56       20.89      7.91 o 
   4   0   2       10.22        9.51      9.52 o 
   5   0   2       26.22       16.92      5.14 o 
   6   0   2      935.69      963.15     18.34 o 
   7   0   2     2980.22     3589.78     60.84 o 
   8   0   2     2004.05     2104.27     37.61 o 
   9   0   2      898.87      807.59     22.91 o 
  10   0   2      196.02      128.33     10.42 o 
  11   0   2      219.82      210.06     12.88 o 
  12   0   2     1110.34     1078.01     28.76 o 
  13   0   2       78.39       89.66     11.61 o 
  14   0   2      379.36      374.85     16.88 o 
  15   0   2      337.14      347.29     39.33 o 
  16   0   2      865.63      835.62     27.70 o 
  17   0   2      736.64      713.54     24.73 o 
  18   0   2      207.81      166.36     14.40 o 
  19   0   2       76.95      137.80     19.05 o 
  20   0   2       16.17       22.53     27.26 o 
 -20   1   2      253.11      282.06     25.93 o 
 -19   1   2      141.90      167.99     11.51 o 
 -18   1   2       98.19      115.66     12.95 o 
 -17   1   2      145.45      157.40     24.04 o 
 -16   1   2      204.58      187.77      9.52 o 
 -15   1   2      231.47      239.91     11.82 o 
 -14   1   2      123.89      116.00     14.25 o 
 -13   1   2     3506.23     3434.96     55.83 o 
 -12   1   2     1446.63     1450.35     25.12 o 
 -11   1   2      861.40      830.42     16.63 o 
 -10   1   2      905.47      925.17     17.22 o 
  -9   1   2     2888.59     2904.67     35.76 o 
  -8   1   2     5802.47     6207.02     89.49 o 
  -7   1   2      834.65      695.69     12.77 o 
  -6   1   2     1729.10     1598.45     19.32 o 
  -5   1   2     1671.56     1549.93     19.73 o 
  -4   1   2     2949.45     2924.53     31.45 o 
  -3   1   2      333.20      336.33      6.16 o 
  -2   1   2      755.98      771.34      6.89 o 
  -1   1   2    13473.61    14662.24    158.90 o 
   0   1   2      359.13      458.35      5.76 o 
   1   1   2     3310.65     3340.18     34.22 o 
   2   1   2    21454.68    23228.56    381.47 o 
   3   1   2    17167.10    18441.34    276.99 o 
   4   1   2     1049.20     1050.36     12.58 o 
   5   1   2      662.81      579.16      8.69 o 
   6   1   2     6374.47     7048.24     94.17 o 
   7   1   2     1950.24     2111.09     24.79 o 
   8   1   2     1430.32     1464.86     24.18 o 
   9   1   2      196.58      157.83      6.44 o 
  10   1   2      728.09      658.61     12.85 o 
  11   1   2     1101.38     1061.96     20.12 o 
  12   1   2      102.84      105.51      7.58 o 
  13   1   2      921.09      906.94     24.27 o 
  14   1   2      604.64      574.39     13.45 o 
  15   1   2      270.82      287.52     24.31 o 
  16   1   2      198.47      192.49     11.63 o 
  17   1   2      942.27      909.73     21.00 o 
  18   1   2      702.98      711.83     29.97 o 
  19   1   2       11.56       19.36     10.25 o 
  20   1   2       54.54       61.53     22.28 o 
 -19   2   2      204.39      170.21     11.69 o 
 -18   2   2      109.10       95.75     13.78 o 
 -17   2   2      111.56      105.05      7.96 o 
 -16   2   2       20.90       12.37      7.09 o 
 -15   2   2       39.34       28.82      5.76 o 
 -14   2   2       71.29       74.00      6.76 o 
 -13   2   2      885.83      921.92     19.91 o 
 -12   2   2     1362.57     1409.31     22.76 o 
 -11   2   2     1320.27     1260.04     36.93 o 
 -10   2   2     1816.63     1753.99     26.91 o 
  -9   2   2     2482.42     2386.06     33.59 o 
  -8   2   2      376.47      310.11      9.60 o 
  -7   2   2     2311.14     2301.90     36.26 o 
  -6   2   2      121.39      102.37      5.06 o 
  -5   2   2      153.53      127.43      4.17 o 
  -4   2   2      643.17      647.57     11.02 o 
  -3   2   2     1381.23     1508.14     12.99 o 
  -2   2   2       27.66       26.48      2.24 o 
  -1   2   2      303.07      300.17      4.09 o 
   0   2   2      252.61      241.01      3.86 o 
   1   2   2      259.39      230.70      3.86 o 
   2   2   2     2900.39     2813.79     22.88 o 
   3   2   2     8082.48     8213.28     85.58 o 
   4   2   2     4358.49     4272.50     50.43 o 
   5   2   2     4457.15     4266.68     43.13 o 
   6   2   2     1230.13     1074.98     13.67 o 
   7   2   2     1488.68     1460.06     15.29 o 
   8   2   2      451.16      412.72      9.39 o 
   9   2   2       31.22       34.56      5.13 o 
  10   2   2        9.66       16.20      4.39 o 
  11   2   2      394.99      399.09      9.35 o 
  12   2   2      513.08      541.49     12.40 o 
  13   2   2       82.79       96.89     16.04 o 
  14   2   2      376.77      372.94     14.53 o 
  15   2   2      273.25      256.13     10.59 o 
  16   2   2       42.69       43.30      7.46 o 
  17   2   2      175.30      198.92     15.38 o 
  18   2   2      429.41      422.75     17.07 o 
  19   2   2      330.33      345.65     14.63 o 
 -18   3   2      102.39      157.57     18.87 o 
 -17   3   2      234.08      245.05     15.74 o 
 -16   3   2      241.94      230.11     13.32 o 
 -15   3   2       76.37       77.59      7.53 o 
 -14   3   2      380.30      342.29     19.67 o 
 -13   3   2       89.65       83.94      8.41 o 
 -12   3   2      659.00      632.97     13.80 o 
 -11   3   2      534.39      533.71     13.96 o 
 -10   3   2      540.67      524.99     10.30 o 
  -9   3   2     1020.11      995.20     11.83 o 
  -8   3   2     1243.66     1258.56     13.89 o 
  -7   3   2      289.69      270.49      4.82 o 
  -6   3   2     1150.13     1190.28     15.93 o 
  -5   3   2     1092.92     1076.30     10.34 o 
  -4   3   2        6.06        4.97      2.68 o 
  -3   3   2      171.54      141.77      3.26 o 
  -2   3   2     3034.46     3156.56     27.21 o 
  -1   3   2      874.72      796.28      7.75 o 
   0   3   2     1268.97     1251.19     11.87 o 
   1   3   2      870.60      844.47      9.06 o 
   2   3   2     1583.17     1652.58     14.34 o 
   3   3   2     1112.73     1150.50     15.74 o 
   4   3   2     1247.21     1281.25     19.41 o 
   5   3   2      551.64      533.21     13.90 o 
   6   3   2     1257.79     1272.00     25.05 o 
   7   3   2      790.39      760.54     21.89 o 
   8   3   2      161.74      148.01     12.94 o 
   9   3   2      740.27      763.25     24.96 o 
  10   3   2      451.43      443.02     14.23 o 
  11   3   2        8.35       25.03      5.26 o 
  12   3   2      168.56      177.69      8.65 o 
  13   3   2      617.96      559.48     10.84 o 
  14   3   2      337.26      314.75     10.35 o 
  15   3   2       99.41      120.12     16.19 o 
  16   3   2      220.41      228.02     26.08 o 
  17   3   2      120.79       87.81     17.36 o 
  18   3   2      128.85      124.98     28.63 o 
 -16   4   2      154.48      206.54     23.63 o 
 -15   4   2      279.56      313.06     20.25 o 
 -14   4   2      108.05      130.83     20.17 o 
 -13   4   2      152.97      101.70     18.92 o 
 -12   4   2       75.01       86.76     28.26 o 
 -11   4   2      396.14      389.40     15.20 o 
 -10   4   2      481.86      439.06     13.26 o 
  -9   4   2      128.31      126.77     10.25 o 
  -8   4   2      397.44      445.35     12.01 o 
  -7   4   2      288.00      293.41     11.73 o 
  -6   4   2      999.06      970.03     17.22 o 
  -5   4   2      146.66      143.74      7.21 o 
  -4   4   2      304.78      325.42     13.09 o 
  -3   4   2      853.20      826.56     10.30 o 
  -2   4   2     1058.83     1062.08     11.93 o 
  -1   4   2     1180.01     1237.18     12.45 o 
   0   4   2      982.26      954.28     12.26 o 
   1   4   2     1171.18     1183.69     14.69 o 
   2   4   2       79.97       78.12      6.75 o 
   3   4   2      233.36      248.21      8.69 o 
   4   4   2      904.24      963.30     17.16 o 
   5   4   2      320.34      358.78     16.08 o 
   6   4   2      345.79      348.68     12.37 o 
   7   4   2      211.27      195.35     13.34 o 
   8   4   2      656.44      608.06     15.11 o 
   9   4   2      247.72      275.88     14.10 o 
  10   4   2      241.54      262.66     26.82 o 
  11   4   2      134.27      178.80     17.59 o 
  12   4   2      133.29      148.29     14.69 o 
  13   4   2      395.78      381.63     36.57 o 
  14   4   2      189.07      219.64     24.55 o 
  15   4   2      230.74      278.47     20.79 o 
  16   4   2       89.60       78.24     14.61 o 
 -13   5   2       38.38        5.07     13.51 o 
 -12   5   2      433.54      418.78     27.74 o 
 -11   5   2      118.59      146.20     12.19 o 
 -10   5   2       93.35      128.41     13.95 o 
  -9   5   2      400.47      365.47     22.71 o 
  -8   5   2        8.32       19.31      7.21 o 
  -7   5   2      139.99      159.80     10.10 o 
  -6   5   2       13.16       13.78      7.00 o 
  -5   5   2      356.87      351.04     12.79 o 
  -4   5   2      256.67      232.04     16.78 o 
  -3   5   2      238.21      237.25     13.94 o 
  -2   5   2      221.24      209.27      6.53 o 
  -1   5   2      392.10      396.38     11.05 o 
   0   5   2      334.33      337.80      8.05 o 
   1   5   2       11.85       10.63      2.05 o 
   2   5   2       80.13       83.67      5.83 o 
   3   5   2      558.78      543.39     13.15 o 
   4   5   2      172.89      192.64     12.48 o 
   5   5   2      336.47      344.78     11.82 o 
   6   5   2      221.95      241.61     11.40 o 
   7   5   2      295.98      306.08     12.52 o 
   8   5   2        2.58       -1.16      8.23 o 
   9   5   2       85.66       77.54     12.45 o 
  10   5   2      158.53      170.17     18.62 o 
  11   5   2       68.71       66.45     18.70 o 
  12   5   2       82.80       66.61     12.39 o 
  13   5   2       59.26      109.69     32.20 o 
  -9   6   2       65.58       73.94     22.28 o 
  -8   6   2      139.45      136.65     12.01 o 
  -7   6   2       36.14       33.90      9.50 o 
  -6   6   2      251.00      234.18      9.76 o 
  -5   6   2       65.55       75.45      6.76 o 
  -4   6   2       91.41       85.06      7.93 o 
  -3   6   2      306.15      275.23     11.21 o 
  -2   6   2       92.58       73.82      7.10 o 
   1   6   2      275.27      269.00     18.42 o 
   2   6   2       36.76       18.10      5.10 o 
   3   6   2       95.03      115.30     13.79 o 
   4   6   2      330.41      340.39     12.57 o 
   5   6   2      112.77      146.01     11.12 o 
   6   6   2      204.48      213.11     11.16 o 
   7   6   2       59.50       80.33      9.63 o 
   8   6   2      114.64      115.62     19.44 o 
 -20   1   3       11.13        5.11      8.52 o 
 -19   1   3        3.52       -0.40      8.01 o 
 -18   1   3        5.59        2.12      6.77 o 
 -17   1   3       99.00      117.97     11.10 o 
 -16   1   3        1.94        8.57      5.76 o 
 -15   1   3       28.48       29.51      6.43 o 
 -14   1   3      244.65      248.81     13.42 o 
 -13   1   3        4.71       -0.82      4.95 o 
 -12   1   3     1049.10     1089.36     19.64 o 
 -11   1   3       78.82       97.61      6.80 o 
 -10   1   3      153.16      170.14      7.06 o 
  -9   1   3       63.91       60.77      5.59 o 
  -8   1   3      120.42      166.18      5.94 o 
  -7   1   3      510.71      680.76     25.44 o 
  -6   1   3     1732.65     1728.75     24.73 o 
  -5   1   3      246.46      276.77      6.20 o 
  -4   1   3        8.05        7.50      2.59 o 
  -3   1   3      245.08      233.02      5.39 o 
  -2   1   3      306.83      284.23      4.22 o 
  -1   1   3     5519.37     5690.86     48.89 o 
   0   1   3       18.98       44.55      2.76 o 
   1   1   3    10687.83    10690.77    136.64 o 
   2   1   3        0.49        6.00      2.55 o 
   3   1   3     4146.84     4917.89     51.26 o 
   4   1   3      142.98      187.30      7.26 o 
   5   1   3      922.20     1074.04     21.94 o 
   6   1   3      269.04      236.99      5.86 o 
   7   1   3      236.50      392.90      8.79 o 
   8   1   3      214.58      343.61     10.38 o 
   9   1   3      193.93      198.77     17.55 o 
  10   1   3      303.98      336.53     15.40 o 
  11   1   3       81.67       93.30      8.18 o 
  12   1   3      138.85      130.98      8.70 o 
  13   1   3      237.48      213.39     14.12 o 
  14   1   3        1.95        2.90      4.87 o 
  15   1   3       82.77       90.22      8.84 o 
  16   1   3      119.80      131.74     10.59 o 
  17   1   3       33.28       48.95     12.48 o 
  18   1   3      153.47      128.94     10.33 o 
  19   1   3       10.70       13.31      6.88 o 
  20   1   3       22.11       32.02     15.51 o 
 -19   2   3        6.56       -6.65      7.55 o 
 -18   2   3        7.56       -8.50      8.50 o 
 -17   2   3       84.11       53.85     16.39 o 
 -16   2   3        6.20        4.69      9.68 o 
 -15   2   3        4.43        0.13      5.40 o 
 -14   2   3       16.41       14.48      5.70 o 
 -13   2   3       25.44       15.97      7.38 o 
 -12   2   3       36.94       48.90      6.50 o 
 -11   2   3      564.01      566.72     13.21 o 
 -10   2   3       77.95       91.32      7.79 o 
  -9   2   3        4.19        6.37      4.11 o 
  -8   2   3       15.89        8.54      3.88 o 
  -7   2   3       29.17       25.96      2.77 o 
  -6   2   3       50.92       47.44      3.82 o 
  -5   2   3        3.53        3.81      2.31 o 
  -4   2   3      107.43      133.42      3.83 o 
  -3   2   3      147.37      149.62      2.97 o 
  -2   2   3      931.78     1030.64      9.35 o 
  -1   2   3     1333.14     1415.45     11.00 o 
   0   2   3      435.46      547.13      6.32 o 
   1   2   3      816.57      903.25     10.23 o 
   2   2   3      220.33      277.98      6.43 o 
   3   2   3      481.34      567.18      7.80 o 
   4   2   3     1906.04     2184.88     26.60 o 
   5   2   3       43.61       53.73      3.39 o 
   6   2   3      173.53      204.01      6.84 o 
   7   2   3        2.14        3.43      2.75 o 
   8   2   3        2.41        7.71      5.76 o 
   9   2   3      149.33      152.44      6.88 o 
  10   2   3        1.12        1.22      8.09 o 
  11   2   3       16.12       32.23      5.41 o 
  12   2   3       71.42       49.35      7.49 o 
  13   2   3      565.30      529.66     12.15 o 
  14   2   3        0.02        1.52      4.65 o 
  15   2   3        4.80        0.68      8.05 o 
  16   2   3        8.00       -0.03      5.38 o 
  17   2   3       11.20        8.09      5.68 o 
  18   2   3        0.01        5.82      6.76 o 
  19   2   3       41.77       29.24      6.93 o 
 -18   3   3        1.59        3.51      6.20 o 
 -17   3   3       56.06       57.94     12.14 o 
 -16   3   3        0.76        7.80      6.08 o 
 -15   3   3       28.50       22.43      6.03 o 
 -14   3   3        0.52       -0.07      5.51 o 
 -13   3   3        3.96       11.24      4.08 o 
 -12   3   3       84.30       75.74      5.16 o 
 -11   3   3       26.95       23.10      4.57 o 
 -10   3   3        0.88       -0.25      3.80 o 
  -9   3   3        0.06        5.33      3.07 o 
  -8   3   3      127.49      123.23      9.40 o 
  -7   3   3      241.17      255.83      6.54 o 
  -6   3   3      984.17      953.53     13.40 o 
  -5   3   3      156.86      153.07      6.29 o 
  -4   3   3     1136.12     1232.04     13.47 o 
  -3   3   3        1.58        0.23      2.05 o 
  -2   3   3      919.92      963.40     10.12 o 
  -1   3   3      204.19      148.45      3.93 o 
   0   3   3        8.09        8.06      3.33 o 
   1   3   3        0.03        7.49      2.93 o 
   2   3   3       24.82       20.55      2.42 o 
   3   3   3        4.50       10.59      1.40 o 
   4   3   3        0.06        0.92      4.29 o 
   5   3   3        5.06       14.13      6.11 o 
   6   3   3      740.23      751.69     20.58 o 
   7   3   3        1.08        2.67      7.81 o 
   8   3   3      602.90      600.77     19.28 o 
   9   3   3      183.56      177.87     18.85 o 
  10   3   3      185.54      169.42      9.73 o 
  11   3   3      107.38       96.16      4.52 o 
  12   3   3        1.00        0.69      2.37 o 
  13   3   3      115.17      115.04      5.86 o 
  14   3   3      111.75      110.04      5.43 o 
  15   3   3       26.70       10.98      3.90 o 
  16   3   3        0.69       -4.88      4.88 o 
  17   3   3        3.38       13.76     12.82 o 
  18   3   3       57.70       49.00     14.12 o 
 -16   4   3        0.96       -1.24     13.19 o 
 -15   4   3        2.30       11.90     11.21 o 
 -14   4   3        2.37       -1.68      9.09 o 
 -13   4   3      134.35       62.11     26.76 o 
 -12   4   3      325.83      247.61     19.36 o 
 -11   4   3        0.27        2.95      2.10 o 
 -10   4   3       53.10       50.66     10.82 o 
  -9   4   3       71.81       65.41      9.35 o 
  -8   4   3       13.59       12.62      1.72 o 
  -7   4   3      140.46      145.24      7.74 o 
  -6   4   3       70.15       71.17      3.13 o 
  -5   4   3      116.23      123.99      4.37 o 
  -4   4   3       42.43       53.85      3.89 o 
  -3   4   3        7.64       15.54      3.62 o 
  -2   4   3        3.16        1.34      2.25 o 
  -1   4   3        6.05       10.04      2.77 o 
   0   4   3       93.57      107.20      7.97 o 
   1   4   3       17.90       27.04      4.36 o 
   2   4   3      100.68      105.01      3.23 o 
   3   4   3      948.89      967.69     16.97 o 
   4   4   3        1.83       -0.83      4.75 o 
   5   4   3      413.06      407.66     12.63 o 
   6   4   3      130.38      137.97     10.25 o 
   7   4   3       59.29       58.06      7.58 o 
   8   4   3        7.71       -1.35      5.31 o 
   9   4   3       78.62       79.19     11.59 o 
  10   4   3       11.14        5.44      8.85 o 
  11   4   3        1.28        4.22      7.93 o 
  12   4   3       22.23       27.53     11.30 o 
  13   4   3        1.10        0.54      9.56 o 
  14   4   3       13.05        2.65      9.17 o 
  15   4   3       27.32       22.79     13.15 o 
  16   4   3       50.93       37.71     14.93 o 
 -13   5   3       87.43       78.15     10.20 o 
 -12   5   3        8.05        2.41      7.50 o 
 -11   5   3       57.19       53.97      9.68 o 
 -10   5   3        0.00       21.00      7.92 o 
  -9   5   3        1.15       -3.15      6.58 o 
  -8   5   3       18.09       25.10     10.34 o 
  -7   5   3        4.00        8.93      8.73 o 
  -6   5   3       41.77       38.09      6.02 o 
  -5   5   3        7.73        6.22      6.24 o 
  -4   5   3       47.25       41.68      5.71 o 
  -3   5   3       12.75       16.48      2.91 o 
  -2   5   3       22.08       19.98      2.69 o 
  -1   5   3        8.26        0.90      3.59 o 
   0   5   3       58.12       48.43      6.02 o 
   1   5   3        1.25       -0.31      1.98 o 
   2   5   3      192.18      195.71      8.58 o 
   3   5   3        3.20       10.63      6.28 o 
   4   5   3       34.27       33.06      6.35 o 
   5   5   3       44.72       67.40     10.95 o 
   6   5   3       11.72       12.55      6.73 o 
   7   5   3        7.43        6.61      6.03 o 
   8   5   3        5.11       14.50      7.59 o 
   9   5   3        7.16       -2.53      6.74 o 
  10   5   3       26.13       14.33      8.13 o 
  11   5   3        0.02       -7.76      7.76 o 
  12   5   3        3.64        2.90      9.55 o 
  13   5   3        4.07        6.18      8.37 o 
  -8   6   3       22.89       58.67     18.55 o 
  -7   6   3       29.78       31.21      9.28 o 
  -6   6   3       92.84       89.37      7.57 o 
  -5   6   3       45.87       42.54      6.67 o 
  -4   6   3        0.09       -0.15      4.91 o 
  -3   6   3        5.29       13.57      6.85 o 
  -1   6   3        6.38       18.92     16.18 o 
   1   6   3       75.94       87.90      6.43 o 
   2   6   3        8.57       -1.13      4.29 o 
   3   6   3        6.52        8.43      6.43 o 
   4   6   3       35.62       31.94      6.21 o 
   5   6   3        0.08        2.84      5.96 o 
   6   6   3       33.41       42.07      9.77 o 
   7   6   3       36.67       53.36     10.90 o 
   8   6   3        6.19       24.93      9.13 o 
 -20   0   4      340.53      386.59     22.28 o 
 -19   0   4      179.36      223.18     21.53 o 
 -18   0   4      173.87      168.31     15.15 o 
 -17   0   4      305.36      340.07     29.68 o 
 -16   0   4      463.13      484.54     24.51 o 
 -15   0   4      115.53       92.42     13.67 o 
 -14   0   4      892.65      869.52     26.08 o 
 -13   0   4       76.78       76.76     11.76 o 
 -12   0   4      889.86      966.28     25.77 o 
 -11   0   4      266.44      298.18     17.11 o 
 -10   0   4      753.40      796.14     20.29 o 
  -9   0   4     2167.38     2314.71     46.80 o 
  -8   0   4      735.02      566.25     14.13 o 
  -7   0   4     6857.87     7066.96    133.06 o 
  -6   0   4    16590.61    17474.14    416.54 o 
  -5   0   4    14458.70    14490.16    476.50 o 
  -4   0   4      188.33      104.93      8.84 o 
  -2   0   4     6205.88     5606.43    497.72 o 
  -1   0   4      341.91      516.58     17.05 o 
   0   0   4     2034.85     2063.15     33.07 o 
   1   0   4     4383.14     4418.02     73.41 o 
   2   0   4     1202.53     1288.62     25.84 o 
   3   0   4      811.22      937.03     17.77 o 
   4   0   4     1734.82     2019.36     55.58 o 
   5   0   4     4264.49     4768.75     87.93 o 
   6   0   4     1070.44      962.30     23.19 o 
   7   0   4     3129.61     3121.62     54.75 o 
   8   0   4     1154.94      973.77     25.53 o 
   9   0   4     7697.92     8134.46    169.30 o 
  10   0   4     3385.78     3527.58     70.24 o 
  11   0   4       85.15       64.18     10.59 o 
  12   0   4      265.90      269.10     29.38 o 
  13   0   4      591.73      651.79     31.49 o 
  14   0   4        6.86       10.11     10.17 o 
  15   0   4      118.20      110.04     24.02 o 
  16   0   4      324.56      301.03     17.36 o 
  17   0   4      240.99      259.44     22.90 o 
  18   0   4      148.01      132.51     13.97 o 
  19   0   4      423.32      387.00     20.76 o 
  20   0   4       64.30       30.08     13.88 o 
 -20   1   4      276.68      291.10     14.05 o 
 -19   1   4      208.35      200.94     15.95 o 
 -18   1   4      405.78      403.40     14.07 o 
 -17   1   4       38.96       34.37      8.14 o 
 -16   1   4       33.01       22.11      6.64 o 
 -15   1   4      740.55      773.49     17.84 o 
 -14   1   4       21.22       32.99      7.16 o 
 -13   1   4       54.57       53.54      7.11 o 
 -12   1   4      433.06      432.25     12.68 o 
 -11   1   4     2034.73     2066.97     34.06 o 
 -10   1   4      906.26      957.46     20.87 o 
  -9   1   4      270.13      246.34      9.02 o 
  -8   1   4     1660.48     1711.41     39.56 o 
  -7   1   4     1268.07     1244.15     20.48 o 
  -6   1   4     3730.63     3896.64     56.18 o 
  -5   1   4     2007.40     1913.76     22.94 o 
  -4   1   4     2080.36     2066.43     25.05 o 
  -3   1   4      771.41      763.29      9.22 o 
  -2   1   4       11.78        7.86      1.59 o 
  -1   1   4      558.18      521.47      6.62 o 
   0   1   4       58.78       28.88      2.70 o 
   1   1   4      928.80      779.31     11.79 o 
   2   1   4       16.65        5.50      2.33 o 
   3   1   4     1660.40     1613.30     17.04 o 
   4   1   4     6016.23     6169.33     80.70 o 
   5   1   4     1574.64     1563.39     18.65 o 
   6   1   4     1997.61     2019.69     25.60 o 
   7   1   4      712.77      646.44     11.46 o 
   8   1   4      819.55      832.66     13.53 o 
   9   1   4      577.69      572.16     14.43 o 
  10   1   4      982.85      960.88     17.16 o 
  11   1   4      430.77      431.80     12.78 o 
  12   1   4       22.12       18.67      7.02 o 
  13   1   4      190.78      206.84     16.24 o 
  14   1   4      206.86      213.46     19.67 o 
  15   1   4       51.33       65.83      9.84 o 
  16   1   4      100.23      127.25     17.52 o 
  17   1   4      150.98      139.63     15.56 o 
  18   1   4      199.21      202.23     14.66 o 
  19   1   4      148.15      129.06     12.50 o 
 -19   2   4      213.87      194.50     12.50 o 
 -18   2   4      208.17      172.54     21.40 o 
 -17   2   4      269.93      248.59     20.83 o 
 -16   2   4       34.74       40.09      7.47 o 
 -15   2   4      149.18      149.16      9.69 o 
 -14   2   4      482.00      509.42     21.29 o 
 -13   2   4      229.85      219.31      9.46 o 
 -12   2   4      252.84      258.66     12.20 o 
 -11   2   4     1989.40     1939.76     34.30 o 
 -10   2   4     3044.32     2954.94     45.75 o 
  -9   2   4     1451.18     1441.09     24.55 o 
  -8   2   4      274.96      274.03      6.42 o 
  -7   2   4     1488.82     1561.55     17.74 o 
  -6   2   4     1056.66     1152.89     12.95 o 
  -5   2   4      658.97      739.68     16.22 o 
  -4   2   4     1007.38     1076.85     10.83 o 
  -3   2   4     2281.82     2466.56     21.03 o 
  -2   2   4     1856.36     1889.31     16.87 o 
  -1   2   4       18.07       11.72      2.46 o 
   0   2   4      830.66      720.59      8.26 o 
   1   2   4     3169.88     3276.47     28.21 o 
   2   2   4     1518.81     1306.08     13.29 o 
   3   2   4      512.61      378.92      6.97 o 
   4   2   4     4970.69     4846.44     51.76 o 
   5   2   4     8977.07     9298.28    116.70 o 
   6   2   4     1533.70     1467.04     16.37 o 
   7   2   4      166.05      157.39      4.85 o 
   8   2   4     1091.45     1137.74     15.81 o 
   9   2   4      329.66      359.01     12.99 o 
  10   2   4      172.18      196.99     17.52 o 
  11   2   4      203.03      205.72      9.56 o 
  12   2   4      659.82      644.29     16.24 o 
  13   2   4      169.97      161.62      8.13 o 
  14   2   4      158.09      167.13     14.35 o 
  15   2   4      133.95      142.64      9.42 o 
  16   2   4      392.61      382.71     16.57 o 
  17   2   4      144.87      152.00     12.40 o 
  18   2   4       14.24       16.96      7.63 o 
  19   2   4      211.72      211.50     17.75 o 
 -18   3   4       33.36       24.44      7.95 o 
 -17   3   4       34.45       40.68      7.94 o 
 -16   3   4      325.94      330.17     10.34 o 
 -15   3   4      263.70      287.26     11.93 o 
 -14   3   4      314.20      289.95      8.22 o 
 -13   3   4       86.99       93.98      5.22 o 
 -12   3   4      154.13      168.81      8.06 o 
 -11   3   4      163.08      160.83     16.08 o 
 -10   3   4      498.95      503.60     10.15 o 
  -9   3   4     1112.89     1137.38     15.81 o 
  -8   3   4     1438.15     1436.84     15.53 o 
  -7   3   4      894.85      904.27     12.29 o 
  -6   3   4      525.74      531.46     12.24 o 
  -5   3   4     1640.08     1676.71     18.70 o 
  -4   3   4      967.23      983.58     14.03 o 
  -3   3   4      207.58      171.65      7.54 o 
  -2   3   4      135.40      114.45      3.79 o 
  -1   3   4     1006.48      989.43     12.50 o 
   0   3   4     1618.33     1637.62     17.41 o 
   1   3   4      534.07      548.18      7.86 o 
   2   3   4      775.54      769.73      8.87 o 
   3   3   4      655.04      628.57      9.47 o 
   4   3   4      204.62      195.17     10.02 o 
   5   3   4      535.64      523.73     14.15 o 
   6   3   4     1652.27     1731.50     17.21 o 
   7   3   4     1371.50     1361.97     28.87 o 
   8   3   4       93.15      103.15     11.95 o 
   9   3   4      713.98      728.77     12.44 o 
  10   3   4      604.08      610.79      9.89 o 
  11   3   4      285.15      285.57     14.75 o 
  12   3   4       24.87       36.26      3.61 o 
  13   3   4       94.45       93.32      4.88 o 
  14   3   4      118.53      118.60      7.43 o 
  15   3   4      240.83      198.16     11.69 o 
  16   3   4      123.17      139.55     20.78 o 
  17   3   4       91.51       93.81     16.45 o 
 -16   4   4      146.18      141.78     21.78 o 
 -15   4   4      179.31      155.17     19.23 o 
 -14   4   4      148.33      156.28     17.89 o 
 -13   4   4      248.34      219.67     11.46 o 
 -12   4   4        8.69        6.23      3.37 o 
 -11   4   4        2.24        2.33      3.26 o 
 -10   4   4      504.90      488.78      6.58 o 
  -9   4   4      484.99      497.04     10.76 o 
  -8   4   4      462.19      454.65      7.77 o 
  -7   4   4      445.07      457.54      8.11 o 
  -6   4   4     1073.03     1079.26     11.14 o 
  -5   4   4      201.06      193.07      8.18 o 
  -4   4   4      628.81      617.50     16.30 o 
  -3   4   4      399.35      396.72      7.72 o 
  -2   4   4      156.25      146.33      7.86 o 
  -1   4   4      515.19      534.11      9.26 o 
   0   4   4      487.86      530.61     10.54 o 
   1   4   4      672.30      682.57     17.22 o 
   2   4   4      318.59      319.11      5.87 o 
   3   4   4        2.98        2.74      1.45 o 
   4   4   4        2.83        2.22      4.78 o 
   5   4   4      444.77      441.06     12.96 o 
   6   4   4      889.64      933.29     21.45 o 
   7   4   4      183.17      174.89     19.91 o 
   8   4   4      646.96      666.37     16.33 o 
   9   4   4      445.20      470.80     32.06 o 
  10   4   4      136.04      163.58     12.93 o 
  11   4   4      171.39      196.62     14.37 o 
  12   4   4      142.84      188.68     14.74 o 
  13   4   4       22.87       40.86     12.86 o 
  14   4   4       33.22       30.03     13.16 o 
  15   4   4      206.11      248.21     18.71 o 
 -13   5   4       27.74       27.83     10.69 o 
 -12   5   4       77.99       85.54      9.64 o 
 -11   5   4      207.69      203.93     11.73 o 
 -10   5   4      255.24      276.72     18.07 o 
  -9   5   4      228.48      239.16     12.46 o 
  -8   5   4      150.77      136.86      9.86 o 
  -7   5   4      394.20      384.43     16.92 o 
  -6   5   4        8.92        6.80      1.68 o 
  -5   5   4      152.40      154.35      6.77 o 
  -4   5   4      553.85      534.34     11.67 o 
  -3   5   4      311.83      306.38     13.33 o 
  -2   5   4      243.04      232.48      8.75 o 
  -1   5   4      317.00      339.31     13.03 o 
   0   5   4      515.99      509.60     13.17 o 
   1   5   4      121.52      125.61      4.83 o 
   2   5   4      215.33      217.90     10.44 o 
   3   5   4      119.91      124.30      8.98 o 
   4   5   4      154.57      172.29     10.19 o 
   5   5   4      456.99      455.66     13.17 o 
   6   5   4      203.42      214.79     11.69 o 
   7   5   4      284.70      294.06     12.14 o 
   8   5   4      285.87      289.74     12.45 o 
   9   5   4       20.69       16.28      8.76 o 
  10   5   4       64.26       70.92     11.43 o 
  11   5   4      180.13      223.35     16.15 o 
  12   5   4      154.08      152.43     13.75 o 
  -8   6   4       81.72       65.97      8.24 o 
  -7   6   4        7.83        9.62      7.53 o 
  -6   6   4       49.33       31.65      6.10 o 
  -5   6   4       83.83       73.57     10.69 o 
  -4   6   4       13.07       -2.58      9.30 o 
  -1   6   4      144.26      111.78     21.78 o 
   0   6   4       16.29        7.72      6.72 o 
   1   6   4      141.67      136.93     13.12 o 
   2   6   4      113.87      140.30     10.67 o 
   3   6   4       88.12      110.08     12.30 o 
   4   6   4      122.87      136.96     10.38 o 
   5   6   4       30.00       45.26      8.12 o 
   6   6   4       78.19       96.71     17.28 o 
   7   6   4       49.48       63.71     14.08 o 
 -20   1   5       44.91       37.52     12.13 o 
 -19   1   5       11.00        5.79      9.37 o 
 -18   1   5        0.32       -7.56      9.10 o 
 -17   1   5       85.74       93.11     12.29 o 
 -16   1   5       51.25       45.26     10.50 o 
 -15   1   5       58.99       66.13     12.97 o 
 -14   1   5      151.20      141.48     11.58 o 
 -13   1   5      153.12      148.17     11.04 o 
 -12   1   5       36.94       44.23      9.88 o 
 -11   1   5      340.28      352.72     17.45 o 
 -10   1   5      414.62      418.00     12.87 o 
  -9   1   5        1.56        0.15      4.74 o 
  -8   1   5       98.24      108.31      8.00 o 
  -7   1   5        2.60       -0.01      3.25 o 
  -6   1   5        3.58       -1.33      3.22 o 
  -5   1   5      185.78      221.83      5.09 o 
  -4   1   5      311.29      380.59     15.25 o 
  -3   1   5      412.25      428.52      6.38 o 
  -2   1   5      219.76      205.89      6.77 o 
  -1   1   5     3725.44     4012.10     35.79 o 
   0   1   5      274.98      348.16      4.46 o 
   1   1   5       17.63        4.93      2.57 o 
   2   1   5      105.36      102.39      6.52 o 
   3   1   5      161.43      140.17      4.80 o 
   4   1   5     1578.72     1550.98     21.58 o 
   5   1   5     1130.49     1064.38     14.49 o 
   6   1   5      179.61      155.83      6.99 o 
   7   1   5       24.30       10.12      5.02 o 
   8   1   5      165.55      164.86     10.19 o 
   9   1   5       48.11       56.71      6.26 o 
  10   1   5        3.01        8.58      7.28 o 
  11   1   5       16.53       18.53      6.38 o 
  12   1   5       47.58       46.67      7.70 o 
  13   1   5      200.46      218.21     12.67 o 
  14   1   5       13.39       18.69      6.08 o 
  15   1   5        0.13        5.81      6.62 o 
  16   1   5       19.41       23.92      8.31 o 
  17   1   5       13.01       11.67      7.35 o 
  18   1   5        0.94        4.95      7.91 o 
  19   1   5       50.66       57.81     16.02 o 
 -19   2   5       22.02       12.98      8.85 o 
 -18   2   5        9.52       -2.08      6.32 o 
 -17   2   5        9.08        9.99      6.73 o 
 -16   2   5        2.02        9.00      7.37 o 
 -15   2   5        3.81        0.39      5.86 o 
 -14   2   5      172.60      174.34      9.58 o 
 -13   2   5       20.48       23.11      6.35 o 
 -12   2   5      597.42      586.48     20.72 o 
 -11   2   5       23.16       28.15      5.45 o 
 -10   2   5      808.21      832.22     17.88 o 
  -9   2   5      216.48      205.37      6.33 o 
  -8   2   5       84.89       93.24      6.04 o 
  -7   2   5       43.91       38.71      4.01 o 
  -6   2   5        1.37       -0.32      2.21 o 
  -5   2   5      651.34      661.17      8.51 o 
  -4   2   5       51.43       43.85      5.10 o 
  -3   2   5       41.69       78.08      5.03 o 
  -2   2   5     1521.40     1734.67     15.85 o 
  -1   2   5      522.86      597.89      6.78 o 
   0   2   5      177.08      179.80      4.11 o 
   1   2   5        9.67       19.30      2.46 o 
   2   2   5      158.27      173.59      8.71 o 
   3   2   5      447.02      423.86     15.33 o 
   4   2   5      507.34      502.32      7.26 o 
   5   2   5      446.51      432.70      8.96 o 
   6   2   5      962.31      989.54     13.50 o 
   7   2   5      548.74      594.29      9.89 o 
   8   2   5       39.33       45.63      4.84 o 
   9   2   5       81.41       74.99      7.10 o 
  10   2   5      174.28      164.60      9.35 o 
  11   2   5        0.89       -4.86      4.86 o 
  12   2   5      170.60      166.86      7.22 o 
  13   2   5        0.91        0.21      4.85 o 
  14   2   5       11.68       22.50      6.19 o 
  15   2   5       67.45       51.36      7.33 o 
  16   2   5        1.02        8.58      6.86 o 
  17   2   5        4.44       -3.02      5.21 o 
  18   2   5       11.14        5.72      6.32 o 
 -17   3   5        1.78        3.82      4.95 o 
 -16   3   5       58.82       81.94      7.63 o 
 -15   3   5       12.32       16.12      6.98 o 
 -14   3   5        0.74        2.76      4.46 o 
 -13   3   5       41.84       55.18      5.67 o 
 -12   3   5       43.36       48.61      5.66 o 
 -11   3   5       42.30       48.87      5.48 o 
 -10   3   5      353.91      361.09      8.09 o 
  -9   3   5      526.40      514.63      8.07 o 
  -8   3   5      131.23      143.69      8.93 o 
  -7   3   5       91.15       91.82      4.19 o 
  -6   3   5       67.13       69.36      3.93 o 
  -5   3   5       11.82       11.00      3.38 o 
  -4   3   5       40.55       49.56      5.17 o 
  -3   3   5       19.34       21.46      3.06 o 
  -2   3   5       35.10       34.75      3.76 o 
  -1   3   5      228.11      204.61      5.32 o 
   0   3   5      544.27      611.82      7.79 o 
   1   3   5       30.25       37.61      3.70 o 
   2   3   5       18.04       24.14      2.67 o 
   3   3   5      126.10      132.20      4.61 o 
   4   3   5      467.51      464.87      6.72 o 
   5   3   5      692.23      763.18     17.64 o 
   6   3   5      237.34      257.36     12.42 o 
   7   3   5       13.84       14.80      3.35 o 
   8   3   5      302.84      307.06     18.04 o 
   9   3   5       68.29       63.73      5.40 o 
  10   3   5       22.54       18.72      4.66 o 
  11   3   5       49.18       41.01      3.64 o 
  12   3   5        6.25       10.07      3.44 o 
  13   3   5       11.98        0.26      6.05 o 
  14   3   5      110.05      115.83      5.14 o 
  15   3   5       13.33       14.42      7.40 o 
  16   3   5        5.77        2.87     15.99 o 
  17   3   5        3.02       11.54     15.65 o 
 -15   4   5        1.24        1.11      9.27 o 
 -14   4   5       24.23       34.06      8.46 o 
 -13   4   5       59.36       64.27      8.41 o 
 -12   4   5       29.93       26.37      6.94 o 
 -11   4   5      231.92      217.91      6.43 o 
 -10   4   5       22.86       23.12      5.38 o 
  -9   4   5       73.22       71.29      4.21 o 
  -8   4   5       12.16        8.22      3.14 o 
  -7   4   5       59.80       67.58      5.25 o 
  -6   4   5       82.45       79.70      3.94 o 
  -5   4   5       90.74      108.09      5.85 o 
  -4   4   5        0.19        1.27      2.89 o 
  -3   4   5       44.51       49.92      6.28 o 
  -2   4   5       90.87       92.92     10.74 o 
  -1   4   5      466.96      468.67     10.53 o 
   0   4   5       17.19       12.93      3.22 o 
   1   4   5       88.00      101.17     11.76 o 
   2   4   5      143.15      135.74      9.78 o 
   3   4   5        5.73        4.82      2.49 o 
   4   4   5      250.69      249.13     10.16 o 
   5   4   5        0.69        1.92      5.30 o 
   6   4   5        0.06       -1.31      5.49 o 
   7   4   5      143.83      142.19     22.14 o 
   8   4   5        0.18       14.55      7.01 o 
   9   4   5       79.20       76.00     14.28 o 
  10   4   5        7.52       13.86      8.84 o 
  11   4   5       14.43       11.58      9.05 o 
  12   4   5       13.25        8.55      9.33 o 
  13   4   5       17.79       12.44     14.00 o 
  14   4   5       83.52       79.81     14.00 o 
  15   4   5       12.58        1.83     10.31 o 
 -12   5   5       36.82       28.43      9.90 o 
 -11   5   5       10.38        4.75      6.39 o 
 -10   5   5       49.19       57.04      7.88 o 
  -9   5   5        0.49        4.10      5.99 o 
  -8   5   5        1.43        5.05      5.43 o 
  -7   5   5       33.60       32.52      7.64 o 
  -6   5   5       14.70       13.77      2.83 o 
  -5   5   5       52.43       38.41      4.91 o 
  -4   5   5       48.50       40.77      5.99 o 
  -3   5   5       94.92      105.37     13.67 o 
  -2   5   5       45.04       60.90      7.08 o 
  -1   5   5       52.22       48.85      4.70 o 
   0   5   5       63.99       68.61      5.04 o 
   1   5   5        0.45        4.88      2.36 o 
   2   5   5      147.76      133.89      5.58 o 
   3   5   5        3.10       -5.79      5.79 o 
   4   5   5       58.37       60.83      9.01 o 
   5   5   5       43.77       52.80      7.16 o 
   6   5   5        0.64       12.90      6.34 o 
   7   5   5        6.07       16.34      7.54 o 
   8   5   5        5.20       13.40      7.80 o 
   9   5   5        4.88        9.54      7.56 o 
  10   5   5        2.66        5.82      7.74 o 
  11   5   5       28.01       29.25     10.87 o 
  12   5   5       54.74       68.61     14.94 o 
  -7   6   5       29.95       22.55      7.54 o 
  -6   6   5       25.82        9.61      7.36 o 
  -5   6   5        2.13        5.41      7.51 o 
  -4   6   5       55.61       47.93     11.50 o 
  -1   6   5        3.35       -4.11     13.94 o 
   0   6   5        7.52        5.80     11.82 o 
   1   6   5        2.52        4.36      5.74 o 
   2   6   5        0.30       -4.05      5.80 o 
   3   6   5        3.01        5.66      6.41 o 
   4   6   5        9.40        4.99     10.46 o 
   5   6   5        6.78        6.95      6.94 o 
   6   6   5        5.23       18.10      9.53 o 
 -19   0   6      692.70      785.71     30.82 o 
 -18   0   6       31.40       28.97     11.53 o 
 -17   0   6      272.54      276.64     25.14 o 
 -16   0   6      728.55      725.14     27.65 o 
 -15   0   6       93.86       84.68     12.10 o 
 -14   0   6      229.87      208.63     17.36 o 
 -13   0   6      230.85      311.88     25.02 o 
 -12   0   6      193.06      261.92     54.15 o 
 -11   0   6      147.99      193.19     18.17 o 
 -10   0   6       14.21       27.01     20.17 o 
  -9   0   6      545.12      459.94     22.78 o 
  -8   0   6     1290.71     1165.73     35.48 o 
  -7   0   6     3283.30     3329.65     84.02 o 
  -6   0   6      523.44      371.69     16.68 o 
  -5   0   6     6373.65     6795.47    180.49 o 
  -4   0   6     4131.85       32.12     13.94 o 
  -3   0   6      906.27      839.85     23.78 o 
  -2   0   6      333.28      361.73     14.56 o 
  -1   0   6      486.82      469.91     16.93 o 
   0   0   6       15.32       11.24      1.73 o 
   1   0   6      274.38      310.42     11.72 o 
   2   0   6        4.67        4.93      4.83 o 
   3   0   6      372.68      417.92     12.17 o 
   4   0   6      407.17      421.22     15.21 o 
   5   0   6     1024.66     1025.28     22.84 o 
   6   0   6      143.44       97.92     22.90 o 
   7   0   6     2776.64     2641.98     50.63 o 
   8   0   6     1407.33     1271.91     30.22 o 
   9   0   6     1305.81     1223.43     30.87 o 
  10   0   6     1045.11     1063.98     29.39 o 
  11   0   6     1063.14     1233.35     32.92 o 
  12   0   6      136.63      151.09     13.11 o 
  13   0   6      223.02      211.25     14.21 o 
  14   0   6        4.30        7.04      8.71 o 
  15   0   6       55.00       41.56     10.78 o 
  16   0   6       48.58       27.76     12.95 o 
  17   0   6       29.52       36.44     13.83 o 
  18   0   6        4.67       -3.67      9.50 o 
  19   0   6      271.30      239.65     18.75 o 
 -19   1   6      395.35      388.44     33.99 o 
 -18   1   6      649.33      679.39     49.11 o 
 -17   1   6      278.42      281.27     20.85 o 
 -16   1   6      423.33      408.09     26.33 o 
 -15   1   6      587.76      593.59     20.62 o 
 -14   1   6       97.73      107.34      9.96 o 
 -13   1   6      398.05      438.61     23.11 o 
 -12   1   6      562.31      536.04     20.99 o 
 -11   1   6      535.27      554.97     16.20 o 
 -10   1   6      844.04      910.69     21.80 o 
  -9   1   6      572.41      549.25     18.32 o 
  -8   1   6     1462.13     1495.05     22.42 o 
  -7   1   6     1415.34     1375.20     23.91 o 
  -6   1   6     1756.29     1791.12     22.60 o 
  -5   1   6     1032.24     1003.01     10.67 o 
  -4   1   6     6686.77     6795.09     83.35 o 
  -3   1   6     7191.90     7530.30     95.75 o 
  -2   1   6      979.04      869.81     10.65 o 
  -1   1   6     2468.28     2518.97     21.26 o 
   0   1   6     3761.88     3905.14     39.37 o 
   1   1   6       16.32        7.37      2.71 o 
   2   1   6      140.67      139.17      4.72 o 
   3   1   6     2136.54     2168.17     25.09 o 
   4   1   6     1929.63     1947.52     27.59 o 
   5   1   6      595.86      587.24     10.63 o 
   6   1   6     1717.86     1736.06     25.40 o 
   7   1   6     1255.58     1231.17     20.91 o 
   8   1   6     1612.91     1544.86     23.71 o 
   9   1   6      745.06      699.12     15.74 o 
  10   1   6      352.74      350.68     11.52 o 
  11   1   6     1104.46     1151.47     25.11 o 
  12   1   6     1159.20     1167.53     24.11 o 
  13   1   6      113.77      142.11     11.72 o 
  14   1   6      244.88      243.55     10.75 o 
  15   1   6      235.12      257.90     16.28 o 
  16   1   6       28.53       34.29      9.95 o 
  17   1   6        3.57       11.91      7.62 o 
  18   1   6      185.51      149.86     12.25 o 
  19   1   6      106.44      125.87     16.88 o 
 -18   2   6      297.85      303.12     28.10 o 
 -17   2   6      432.16      418.42     16.26 o 
 -16   2   6      532.65      571.16     20.11 o 
 -15   2   6      103.13      131.96      8.86 o 
 -14   2   6       46.10       57.37      7.08 o 
 -13   2   6      647.31      614.28     17.59 o 
 -12   2   6      878.01      887.49     16.38 o 
 -11   2   6       49.37       47.94      6.06 o 
 -10   2   6      363.82      359.33      8.52 o 
  -9   2   6     1112.05     1166.72     16.72 o 
  -8   2   6      145.32      163.24      8.89 o 
  -7   2   6       64.35       82.38      3.98 o 
  -6   2   6      815.44      795.79     11.74 o 
  -5   2   6      310.36      355.70      6.63 o 
  -4   2   6     1401.94     1353.90     14.56 o 
  -3   2   6     2642.89     2629.84     24.49 o 
  -2   2   6     4395.30     4312.82     49.53 o 
  -1   2   6     1700.40     1753.16     15.42 o 
   0   2   6      816.28      626.73      8.06 o 
   1   2   6       48.95       32.21      3.60 o 
   2   2   6     1092.84      967.56     11.48 o 
   3   2   6      992.08      959.19     13.85 o 
   4   2   6       48.82       37.97      3.69 o 
   5   2   6      462.01      494.62      9.39 o 
   6   2   6     1661.23     1750.69     22.28 o 
   7   2   6       27.79       40.78      4.45 o 
   8   2   6      390.58      397.82     14.56 o 
   9   2   6      458.31      465.30     12.09 o 
  10   2   6      175.75      166.72      7.93 o 
  11   2   6       48.53       37.43      4.81 o 
  12   2   6     1058.37     1077.15     20.28 o 
  13   2   6      437.04      439.23     13.65 o 
  14   2   6      183.83      201.45      8.73 o 
  15   2   6       59.48       83.70      8.75 o 
  16   2   6       31.01       40.45     10.13 o 
  17   2   6       72.33       66.07      8.91 o 
  18   2   6       76.56      100.97     25.79 o 
 -17   3   6      205.22      212.49     11.45 o 
 -16   3   6       97.06       95.56      7.50 o 
 -15   3   6      247.86      245.28     14.12 o 
 -14   3   6      497.38      494.48     18.79 o 
 -13   3   6      140.20      152.06      7.46 o 
 -12   3   6      255.59      247.31      9.35 o 
 -11   3   6      579.43      571.91     10.75 o 
 -10   3   6        6.12       11.78      4.11 o 
  -9   3   6        3.84        7.65      3.28 o 
  -8   3   6     1600.70     1620.09     19.17 o 
  -7   3   6     2178.04     2219.21     24.82 o 
  -6   3   6       93.23       82.04      5.16 o 
  -5   3   6     1171.06     1176.46     16.74 o 
  -4   3   6      849.26      888.00     12.82 o 
  -3   3   6      619.78      644.64     10.29 o 
  -2   3   6      429.12      447.12      9.21 o 
  -1   3   6      768.34      740.22     10.67 o 
   0   3   6      503.29      502.62      8.82 o 
   1   3   6     1196.69     1189.33     13.21 o 
   2   3   6      340.94      327.60      7.42 o 
   3   3   6      540.11      531.71      9.28 o 
   4   3   6     1101.72     1132.31     13.96 o 
   5   3   6        7.89        8.17      3.27 o 
   6   3   6       76.90       79.77     11.33 o 
   7   3   6     2335.80     2413.46     37.46 o 
   8   3   6     1111.36     1107.67     17.48 o 
   9   3   6      168.38      182.53      6.87 o 
  10   3   6      227.83      229.38     12.02 o 
  11   3   6      699.20      648.17     13.58 o 
  12   3   6       39.01       30.69      7.25 o 
  13   3   6      174.99      159.42     10.23 o 
  14   3   6       84.60       81.05      6.16 o 
  15   3   6       57.96       59.87     13.85 o 
  16   3   6       86.10      120.48     23.06 o 
 -15   4   6       97.39       98.58     16.35 o 
 -14   4   6      149.68      184.67     25.62 o 
 -13   4   6      257.28      215.79      8.78 o 
 -12   4   6      181.45      148.65      6.80 o 
 -11   4   6       68.41       60.52      6.15 o 
 -10   4   6        2.96        5.32      4.35 o 
  -9   4   6      175.95      196.74      7.46 o 
  -8   4   6     1087.41     1124.17     15.32 o 
  -7   4   6      685.08      686.87      9.88 o 
  -6   4   6     1028.81     1055.85     20.44 o 
  -5   4   6      568.97      565.56     13.35 o 
  -4   4   6      181.04      175.91     10.47 o 
  -3   4   6      160.90      154.54     12.19 o 
  -2   4   6      545.83      532.68     11.28 o 
  -1   4   6      268.94      246.74      6.25 o 
   0   4   6       81.39       97.70      4.95 o 
   1   4   6      651.64      613.45      9.76 o 
   2   4   6      630.71      629.85      8.70 o 
   3   4   6      288.15      262.08      5.78 o 
   4   4   6      125.65      118.62      3.78 o 
   5   4   6       63.71       66.52      3.49 o 
   6   4   6      112.14      120.84      6.60 o 
   7   4   6      576.95      556.61     17.44 o 
   8   4   6      789.31      815.08     20.27 o 
   9   4   6      452.55      483.42     18.60 o 
  10   4   6      224.89      259.74     20.28 o 
  11   4   6       59.33       65.84     13.12 o 
  12   4   6       55.40       54.16     13.37 o 
  13   4   6      136.96      133.86     28.60 o 
  14   4   6       38.38       15.80     13.08 o 
 -12   5   6      138.95      170.54     20.46 o 
 -11   5   6       38.39       39.50      7.90 o 
 -10   5   6       92.49       91.14     10.41 o 
  -9   5   6      174.28      167.74      9.60 o 
  -8   5   6       72.66       78.02      8.06 o 
  -7   5   6      170.29      143.22      5.36 o 
  -6   5   6      259.21      257.83      7.64 o 
  -5   5   6       20.20       13.65      4.17 o 
  -4   5   6       94.37       91.21      6.23 o 
  -3   5   6      256.12      237.95      7.06 o 
  -2   5   6      317.71      306.97      7.75 o 
  -1   5   6       76.95       78.54      6.91 o 
   0   5   6      260.23      241.97      6.30 o 
   1   5   6       68.13       75.54      4.92 o 
   2   5   6      160.96      151.66      8.33 o 
   3   5   6      162.76      179.01     15.36 o 
   4   5   6       63.26       59.66      7.15 o 
   5   5   6       59.36       59.12      8.33 o 
   6   5   6      185.89      191.25     16.65 o 
   7   5   6       33.44       29.64      7.37 o 
   8   5   6      170.30      180.19     11.31 o 
   9   5   6       89.24       90.68     15.80 o 
  10   5   6       44.66       48.83     17.26 o 
  11   5   6        8.20       15.02     11.88 o 
  -6   6   6       21.57       11.93     10.58 o 
  -5   6   6      164.09      130.07     13.61 o 
  -4   6   6       43.72       35.17     11.35 o 
  -3   6   6      106.00       69.15     30.68 o 
  -2   6   6      120.46      100.08     20.54 o 
  -1   6   6      195.58      152.43     12.03 o 
   0   6   6       67.04       56.32      8.86 o 
   1   6   6      181.35      203.96     20.76 o 
   2   6   6      155.63      159.50     10.46 o 
   3   6   6       43.99       44.94      8.68 o 
   4   6   6      162.66      164.67     15.46 o 
   5   6   6      100.37      116.29     15.97 o 
 -19   1   7        5.56       10.68     14.70 o 
 -18   1   7       10.05        4.66      9.40 o 
 -17   1   7        0.15       16.61      8.99 o 
 -16   1   7       15.06       25.67     10.58 o 
 -15   1   7      186.06      179.68     12.58 o 
 -14   1   7       61.03       47.18      8.92 o 
 -13   1   7        1.79        3.19      7.63 o 
 -12   1   7       90.05       70.84      8.57 o 
 -11   1   7        0.02       -3.93      8.50 o 
 -10   1   7        5.45        2.21      6.36 o 
  -9   1   7        0.76        2.09      4.27 o 
  -8   1   7       17.80       14.35      3.94 o 
  -7   1   7        0.00        4.53      3.61 o 
  -6   1   7       79.22       67.07      3.46 o 
  -5   1   7      100.59      106.83      3.52 o 
  -4   1   7      148.91      124.01      5.15 o 
  -3   1   7        0.00        0.44      3.40 o 
  -2   1   7       32.36       82.70      2.97 o 
  -1   1   7     1284.08     1416.79     13.48 o 
   0   1   7      215.73      232.27      5.20 o 
   1   1   7       35.69       50.45      3.93 o 
   2   1   7      376.58      412.93      7.47 o 
   3   1   7      211.64      169.93      7.87 o 
   4   1   7       16.85        3.64      3.52 o 
   5   1   7       90.06       71.31      7.07 o 
   6   1   7      100.62       96.84      6.71 o 
   7   1   7       14.55       15.32      6.25 o 
   8   1   7      110.54      105.66      9.34 o 
   9   1   7        3.31        9.61      8.00 o 
  10   1   7      103.16      101.29      8.50 o 
  11   1   7      164.05      186.01     13.55 o 
  12   1   7       28.30        9.07      5.68 o 
  13   1   7        2.92        0.63      5.39 o 
  14   1   7       41.45       31.75      8.46 o 
  15   1   7       35.56       33.67      7.33 o 
  16   1   7        2.14        9.52      7.57 o 
  17   1   7       19.60       18.06      9.99 o 
  18   1   7        0.66       -6.53      9.27 o 
 -18   2   7       24.57       19.01      8.06 o 
 -17   2   7       63.97       51.34     11.05 o 
 -16   2   7        1.18       -5.37      8.14 o 
 -15   2   7       37.14       28.01      6.55 o 
 -14   2   7       36.92       27.57      7.26 o 
 -13   2   7        5.21        7.57      4.30 o 
 -12   2   7       34.43       36.66      5.32 o 
 -11   2   7        5.77        7.92      5.69 o 
 -10   2   7      158.69      180.49      6.95 o 
  -9   2   7        0.16       -2.71      4.69 o 
  -8   2   7     1469.12     1482.65     18.58 o 
  -7   2   7      172.14      162.20      5.03 o 
  -6   2   7        2.16        4.74      2.88 o 
  -5   2   7      138.75      147.94      5.48 o 
  -4   2   7       11.96        8.47      2.86 o 
  -3   2   7       26.94       22.34      3.93 o 
  -2   2   7        0.14        0.21      2.80 o 
  -1   2   7      295.62      318.57      5.38 o 
   0   2   7      254.34      272.15      8.21 o 
   1   2   7      138.65      160.61      4.81 o 
   2   2   7        2.23        2.36      2.71 o 
   3   2   7       36.28       66.14     15.49 o 
   4   2   7        9.90        4.45      5.07 o 
   5   2   7      256.53      267.52      7.20 o 
   6   2   7       34.92       32.55      6.34 o 
   7   2   7      234.37      265.94      9.01 o 
   8   2   7     1065.63     1119.85     18.73 o 
   9   2   7       93.55      107.92     11.46 o 
  10   2   7       97.18       89.81      9.30 o 
  11   2   7       15.39       21.26      4.79 o 
  12   2   7       58.69       75.00      9.99 o 
  13   2   7        5.96       13.64      8.76 o 
  14   2   7        0.02       -6.60      6.60 o 
  15   2   7        1.76        2.53      7.53 o 
  16   2   7        0.01        2.32      6.98 o 
  17   2   7        7.51       -5.99      7.06 o 
 -17   3   7       59.64       58.38      8.19 o 
 -16   3   7        6.93        9.34      6.77 o 
 -15   3   7        3.11        9.70      5.48 o 
 -14   3   7        1.02        7.23      5.44 o 
 -13   3   7      263.39      290.61     11.75 o 
 -12   3   7       29.96       24.84      4.24 o 
 -11   3   7       95.57      111.16      7.26 o 
 -10   3   7      536.15      543.78     13.10 o 
  -9   3   7        3.65        1.19      4.35 o 
  -8   3   7      400.98      415.27      7.87 o 
  -7   3   7      518.28      526.16      8.95 o 
  -6   3   7      363.51      365.61     10.46 o 
  -5   3   7       36.20       39.06      4.75 o 
  -4   3   7       12.00       15.10      4.45 o 
  -3   3   7       19.64       21.25      4.40 o 
  -2   3   7       29.62       32.01      5.11 o 
  -1   3   7       32.56       20.71      3.75 o 
   0   3   7        6.06        2.66      3.10 o 
   1   3   7      369.33      346.10      7.13 o 
   2   3   7      206.37      207.41      5.87 o 
   3   3   7      270.17      259.95      6.79 o 
   4   3   7      224.73      234.64      8.30 o 
   5   3   7      115.14      138.96      8.45 o 
   6   3   7      234.21      228.99      7.83 o 
   7   3   7      866.04      905.23     16.45 o 
   8   3   7      146.98      153.25     12.50 o 
   9   3   7       23.61       25.57      4.21 o 
  10   3   7       43.69       35.93      5.26 o 
  11   3   7       34.13       18.45      5.48 o 
  12   3   7        8.00        3.79      6.34 o 
  13   3   7       52.99       33.68     11.93 o 
  14   3   7       10.48       10.35      6.63 o 
  15   3   7       55.19       75.81     16.31 o 
  16   3   7        5.92        4.32     11.08 o 
 -14   4   7        5.48        9.07      7.10 o 
 -13   4   7       20.84       22.28      4.52 o 
 -12   4   7       10.00       11.77      4.10 o 
 -11   4   7        0.58        0.04      3.88 o 
 -10   4   7        0.68        2.37      3.09 o 
  -9   4   7        6.13        6.03      3.59 o 
  -8   4   7       23.60       19.45      4.43 o 
  -7   4   7        0.09       -1.51      3.88 o 
  -6   4   7      161.43      165.33      7.82 o 
  -5   4   7        2.44        9.63      4.25 o 
  -4   4   7       29.19       35.24      5.52 o 
  -3   4   7       76.30       84.49      5.37 o 
  -2   4   7        8.73       14.54      4.54 o 
  -1   4   7       60.57       54.34      4.88 o 
   0   4   7      197.44      183.91      5.08 o 
   1   4   7        8.86       13.76      3.79 o 
   2   4   7       39.31       40.10      3.42 o 
   3   4   7        2.31       13.60      5.36 o 
   4   4   7       40.97       40.51      4.05 o 
   5   4   7        0.30       -0.94      2.07 o 
   6   4   7        8.91        3.16      2.82 o 
   7   4   7        4.82        3.50      1.83 o 
   8   4   7       48.06       33.29      7.96 o 
   9   4   7       29.48       28.31      9.36 o 
  10   4   7       25.36       29.72     11.29 o 
  11   4   7        9.38       14.57     10.81 o 
  12   4   7        5.22       13.47     11.26 o 
  13   4   7       24.14       31.46     13.35 o 
  14   4   7      130.89       96.32     26.51 o 
 -11   5   7        2.45       -5.33      7.00 o 
 -10   5   7        0.11       -7.15      7.15 o 
  -9   5   7       16.17        6.11      7.63 o 
  -8   5   7        1.72       -7.96      7.96 o 
  -7   5   7        1.21       -3.06      3.06 o 
  -6   5   7        2.20        5.27      4.80 o 
  -5   5   7        0.02       -5.82      5.96 o 
  -4   5   7       34.91       26.43      5.18 o 
  -3   5   7        1.28       -1.47      5.23 o 
  -2   5   7      113.41      109.90      8.77 o 
  -1   5   7       36.96       38.53      4.13 o 
   0   5   7        0.71        2.48      2.79 o 
   1   5   7      190.85      169.41      9.04 o 
   2   5   7        0.14        3.97      5.03 o 
   3   5   7       26.43       21.96      7.46 o 
   4   5   7       13.14       13.60      5.88 o 
   5   5   7        2.09        1.22      5.84 o 
   6   5   7        4.30        8.32      7.67 o 
   7   5   7       12.92       25.70     10.03 o 
   8   5   7        0.62        5.46      9.62 o 
   9   5   7        2.57       10.80     10.24 o 
  10   5   7        1.19       -9.38     10.88 o 
  -4   6   7        6.25       -0.61      9.20 o 
  -3   6   7        0.30       -2.37     11.41 o 
  -2   6   7       14.39        7.22     13.69 o 
  -1   6   7        4.36       -0.55      6.52 o 
   0   6   7        0.06        7.32      5.95 o 
   1   6   7       15.56       17.56      7.22 o 
   2   6   7       31.88       20.33      6.67 o 
   3   6   7        0.16       -8.87      8.87 o 
 -18   0   8       68.13       71.08     35.73 o 
 -17   0   8      257.34      237.25     26.89 o 
 -16   0   8      390.38      310.07     27.63 o 
 -15   0   8      388.36      375.67     28.01 o 
 -14   0   8      812.47      783.09     37.97 o 
 -13   0   8     1489.84     1457.26     74.19 o 
 -12   0   8      261.32      322.77     23.03 o 
 -11   0   8      367.15      450.11     25.89 o 
 -10   0   8      768.59      771.88     33.24 o 
  -9   0   8     1506.45     1440.08     68.84 o 
  -8   0   8      479.75      467.79     24.40 o 
  -7   0   8     1294.16     1293.82     40.83 o 
  -6   0   8      937.83      898.88     21.96 o 
  -5   0   8     2031.29     2082.39     40.35 o 
  -4   0   8     1170.85     1172.45     51.66 o 
  -3   0   8      603.61      643.67     24.15 o 
  -2   0   8     1001.35     1027.69     31.37 o 
  -1   0   8     3678.25     3887.80    100.95 o 
   0   0   8      427.40      388.72      8.63 o 
   1   0   8     3200.99     3402.52     76.12 o 
   2   0   8     4229.74     4209.67     85.11 o 
   3   0   8      856.08      789.29     20.39 o 
   4   0   8        8.68        5.53      6.75 o 
   5   0   8     1814.49     1827.56     38.99 o 
   6   0   8     1248.46     1259.72     44.69 o 
   7   0   8      490.55      456.08     22.47 o 
   8   0   8      566.47      553.53     20.95 o 
   9   0   8      440.58      476.13     19.97 o 
  10   0   8      534.58      537.23     32.46 o 
  11   0   8      710.69      717.05     27.31 o 
  12   0   8       60.60       62.82     10.95 o 
  13   0   8      454.84      417.39     19.53 o 
  14   0   8      197.58      199.22     26.01 o 
  15   0   8      120.59      117.81     24.65 o 
  16   0   8       97.35       71.94     16.24 o 
  17   0   8      315.44      332.49     30.43 o 
  18   0   8       10.95       31.76     31.62 o 
 -18   1   8      267.18      255.83     20.54 o 
 -17   1   8      527.64      550.69     25.21 o 
 -16   1   8      152.14      173.54     15.94 o 
 -15   1   8      315.90      305.75     17.94 o 
 -14   1   8      900.02      851.31     27.65 o 
 -13   1   8      259.44      276.15     16.03 o 
 -12   1   8      106.58      131.06     10.82 o 
 -11   1   8      396.72      417.55     10.93 o 
 -10   1   8      815.21      822.65     20.43 o 
  -9   1   8      394.98      406.06     11.57 o 
  -8   1   8      422.11      428.99     10.98 o 
  -7   1   8       46.69       37.94      3.69 o 
  -6   1   8      194.28      214.48      5.88 o 
  -5   1   8      643.95      648.98     12.33 o 
  -4   1   8      483.18      417.17      9.52 o 
  -3   1   8     1123.68     1142.87     14.08 o 
  -2   1   8     2500.28     2548.30     38.32 o 
  -1   1   8     1140.76     1114.01     10.43 o 
   0   1   8     1735.18     1787.79     19.86 o 
   1   1   8     1333.28     1318.19     19.59 o 
   2   1   8      537.72      551.75     12.52 o 
   3   1   8        5.40        6.39      3.61 o 
   4   1   8      354.96      335.14     16.00 o 
   5   1   8      383.95      370.80     10.59 o 
   6   1   8      316.92      319.05     12.67 o 
   7   1   8      573.12      572.49     17.69 o 
   8   1   8      133.83      145.06     10.58 o 
   9   1   8       86.90       91.07      8.79 o 
  10   1   8      241.54      243.54     10.98 o 
  11   1   8      431.93      440.70     16.12 o 
  12   1   8      349.79      373.05     14.80 o 
  13   1   8      118.98      140.68     17.23 o 
  14   1   8      370.61      356.07     12.97 o 
  15   1   8      153.60      185.57     14.21 o 
  16   1   8      100.18      122.10     21.75 o 
  17   1   8       14.30       15.52      9.56 o 
 -17   2   8      339.82      354.62     13.88 o 
 -16   2   8      620.21      619.42     27.00 o 
 -15   2   8      379.94      393.18     20.45 o 
 -14   2   8      320.43      315.49     24.52 o 
 -13   2   8      160.02      171.77     12.16 o 
 -12   2   8      503.78      501.35     11.33 o 
 -11   2   8      472.84      502.44     12.23 o 
 -10   2   8      251.58      252.57      7.14 o 
  -9   2   8      614.43      615.04     11.53 o 
  -8   2   8      600.29      608.97     12.69 o 
  -7   2   8      124.00      123.66      9.76 o 
  -6   2   8      231.76      222.67      8.89 o 
  -5   2   8     1441.33     1455.95     19.70 o 
  -4   2   8     1519.85     1462.78     34.43 o 
  -3   2   8      544.64      531.49      8.51 o 
  -2   2   8     3891.88     3918.71     41.48 o 
  -1   2   8     3384.60     3511.25     34.22 o 
   0   2   8     1549.48     1484.00     19.09 o 
   1   2   8      449.27      470.80      8.73 o 
   2   2   8      455.93      443.43      9.09 o 
   3   2   8      461.15      464.55     11.95 o 
   4   2   8      190.97      205.33     12.00 o 
   5   2   8      106.53      136.06      7.33 o 
   6   2   8     1121.97     1189.67     17.51 o 
   7   2   8      282.18      289.13     13.29 o 
   8   2   8       24.70       23.36      4.84 o 
   9   2   8       52.26       50.38      5.72 o 
  10   2   8     1229.46     1239.75     26.29 o 
  11   2   8      307.91      317.33     10.63 o 
  12   2   8      154.46      173.51      8.06 o 
  13   2   8      410.52      454.45     12.31 o 
  14   2   8      470.94      473.59     18.91 o 
  15   2   8      173.49      177.58     13.96 o 
  16   2   8       28.70       25.02      6.94 o 
  17   2   8       30.91        4.48      8.90 o 
 -16   3   8      123.76      109.25      8.83 o 
 -15   3   8      282.31      326.59     10.60 o 
 -14   3   8      339.32      328.79     14.30 o 
 -13   3   8      539.26      502.72     10.35 o 
 -12   3   8      104.75      114.73      9.43 o 
 -11   3   8      181.04      196.87      6.86 o 
 -10   3   8      774.74      776.03     13.84 o 
  -9   3   8      110.10      117.25      5.97 o 
  -8   3   8       90.28       99.22      6.57 o 
  -7   3   8      825.82      799.83     11.88 o 
  -6   3   8      896.81      877.98     13.55 o 
  -5   3   8      607.99      572.72     12.79 o 
  -4   3   8      373.01      396.56     14.76 o 
  -3   3   8      821.61      824.09     13.73 o 
  -2   3   8       82.65      118.72      6.20 o 
  -1   3   8      624.94      621.17      9.65 o 
   0   3   8      715.93      688.01     11.29 o 
   1   3   8      887.03      860.13     11.70 o 
   2   3   8      631.97      614.42      9.59 o 
   3   3   8      259.27      242.47      6.46 o 
   4   3   8      367.54      388.28      9.30 o 
   5   3   8      673.46      695.54     23.25 o 
   6   3   8       13.84       14.73      5.89 o 
   7   3   8        2.20        6.49      4.31 o 
   8   3   8      192.83      186.96     10.73 o 
   9   3   8      648.96      642.42     14.83 o 
  10   3   8      162.87      159.00      8.73 o 
  11   3   8      342.82      334.83      9.28 o 
  12   3   8      114.85      136.61      9.33 o 
  13   3   8       42.84       33.19      5.44 o 
  14   3   8       43.14       43.73      9.11 o 
  15   3   8      119.51      120.22     18.93 o 
 -14   4   8       49.66       54.61      9.10 o 
 -13   4   8      217.81      209.12      8.42 o 
 -12   4   8      297.40      303.38     15.57 o 
 -11   4   8      129.99      149.09      6.86 o 
 -10   4   8      106.91      119.81     10.62 o 
  -9   4   8      211.62      228.92      7.38 o 
  -8   4   8       39.95       57.53      4.61 o 
  -7   4   8      180.45      181.19      7.65 o 
  -6   4   8      727.11      711.12     14.23 o 
  -5   4   8      533.65      539.66     15.70 o 
  -4   4   8      161.16      151.14     12.25 o 
  -3   4   8       30.44       35.30      4.31 o 
  -2   4   8        7.22        6.04      3.81 o 
  -1   4   8      201.71      189.30      5.94 o 
   0   4   8      395.39      396.98      9.87 o 
   1   4   8      211.85      192.78      5.56 o 
   2   4   8      298.14      317.63      6.91 o 
   3   4   8      745.88      733.37     12.09 o 
   4   4   8      124.06      132.86      8.62 o 
   5   4   8      159.24      180.30      9.64 o 
   6   4   8      158.00      163.86      5.88 o 
   7   4   8       33.28       45.37      6.09 o 
   8   4   8        9.12        5.35      7.47 o 
   9   4   8      442.68      451.74     18.63 o 
  10   4   8      294.55      274.95     18.80 o 
  11   4   8       38.07       20.07     11.62 o 
  12   4   8       17.53        7.80     11.51 o 
  13   4   8       11.00        6.44     19.62 o 
 -10   5   8       85.89       66.16      9.57 o 
  -9   5   8       98.98       91.64     11.38 o 
  -8   5   8      194.44      199.33     21.38 o 
  -7   5   8       31.12       35.32      5.43 o 
  -6   5   8      250.14      217.18     21.41 o 
  -5   5   8      157.97      156.51      8.07 o 
  -4   5   8      199.51      200.70      9.63 o 
  -3   5   8      112.13      128.53      6.13 o 
  -2   5   8      201.29      176.71      6.62 o 
  -1   5   8      101.62      103.82      8.91 o 
   0   5   8      338.39      304.59      8.05 o 
   1   5   8      143.68      167.93      6.38 o 
   2   5   8       28.97       23.44      5.56 o 
   3   5   8      208.19      210.65     10.46 o 
   4   5   8      339.17      342.81     14.46 o 
   5   5   8       34.07       42.76     10.46 o 
   6   5   8      165.31      197.87     18.64 o 
   7   5   8       68.39       43.62     11.01 o 
   8   5   8       79.61       78.79     11.60 o 
   9   5   8       28.67       41.34     14.83 o 
 -18   1   9       26.92       47.51     12.28 o 
 -17   1   9        1.61        2.42      7.05 o 
 -16   1   9       33.73       31.48      8.99 o 
 -15   1   9        4.16        0.42      6.67 o 
 -14   1   9       27.50       18.67      6.27 o 
 -13   1   9        3.70        9.38      8.00 o 
 -12   1   9      140.76      110.63      6.58 o 
 -11   1   9       75.66       81.64      8.96 o 
 -10   1   9       54.99       30.44      4.04 o 
  -9   1   9       20.97       12.72      4.48 o 
  -8   1   9      217.55      208.32      6.44 o 
  -7   1   9      133.95      130.45      5.85 o 
  -6   1   9       44.04       61.37     12.47 o 
  -5   1   9      667.87      648.26     10.97 o 
  -4   1   9        0.01       -0.87      3.43 o 
  -3   1   9       56.14       52.79     22.53 o 
  -2   1   9      218.37      283.80     22.62 o 
  -1   1   9       41.59       40.96      1.62 o 
   0   1   9       14.89        8.72      2.64 o 
   1   1   9        9.06       10.01      4.11 o 
   2   1   9        0.34       -3.34      3.34 o 
   3   1   9      185.68      202.67      6.84 o 
   4   1   9       55.30       58.44      5.82 o 
   5   1   9        8.96       12.87      5.23 o 
   6   1   9      276.34      266.78     11.21 o 
   7   1   9       40.09       41.07      6.95 o 
   8   1   9      416.83      399.11     12.24 o 
   9   1   9        0.68       -3.84      5.22 o 
  10   1   9      230.84      217.14     10.58 o 
  11   1   9        0.93        3.58      5.54 o 
  12   1   9       66.89       68.78      8.00 o 
  13   1   9       36.86       54.21      9.32 o 
  14   1   9       18.09       27.95      8.44 o 
  15   1   9        1.63       -1.79      7.01 o 
  16   1   9        1.16        0.25      7.52 o 
  17   1   9        0.44       -5.67     14.06 o 
 -17   2   9       14.47       20.48      9.03 o 
 -16   2   9       15.06       21.18      9.94 o 
 -15   2   9      167.36      157.41      9.41 o 
 -14   2   9       41.78       35.65      5.98 o 
 -13   2   9        7.29        6.55      5.57 o 
 -12   2   9       13.54       10.48      4.08 o 
 -11   2   9      169.11      167.69      6.03 o 
 -10   2   9        3.04       -0.64      3.39 o 
  -9   2   9       65.04       73.51      4.84 o 
  -8   2   9      144.76      143.83      4.84 o 
  -7   2   9       69.47       73.00      3.83 o 
  -6   2   9      965.88      992.90     14.19 o 
  -5   2   9       81.52       93.98      7.92 o 
  -4   2   9      116.48      126.69      8.89 o 
  -3   2   9        9.87        8.82      3.71 o 
  -2   2   9      251.06      263.94      8.35 o 
  -1   2   9       39.27       45.05      3.58 o 
   0   2   9      104.17      110.45      8.06 o 
   1   2   9        5.90        7.20      2.99 o 
   2   2   9      109.58      105.45      5.59 o 
   3   2   9       42.07       47.49     10.51 o 
   4   2   9       66.33       83.73      7.76 o 
   5   2   9      337.63      336.89     12.84 o 
   6   2   9       29.88       31.95      5.20 o 
   7   2   9      415.84      423.65     10.87 o 
   8   2   9       32.11       31.16      4.92 o 
   9   2   9      189.74      201.62      9.29 o 
  10   2   9        7.51       11.85      5.05 o 
  11   2   9       29.60       26.81      6.37 o 
  12   2   9       26.33       39.25      6.27 o 
  13   2   9       38.71       27.90      6.25 o 
  14   2   9       21.01       13.91      6.95 o 
  15   2   9       23.40       30.22      7.41 o 
  16   2   9        0.15       13.19      8.52 o 
 -15   3   9       59.16       67.37      6.86 o 
 -14   3   9       12.70        4.08      4.73 o 
 -13   3   9       46.64       51.37      6.04 o 
 -12   3   9        6.25        7.65      5.80 o 
 -11   3   9      121.30      130.97      8.02 o 
 -10   3   9        1.99       -3.07      4.51 o 
  -9   3   9       35.44       39.95      5.19 o 
  -8   3   9      108.32       94.91      6.21 o 
  -7   3   9      263.39      277.58     10.01 o 
  -6   3   9      189.84      197.61     12.54 o 
  -5   3   9       84.87      116.57     15.89 o 
  -4   3   9        5.53        5.05      3.93 o 
  -3   3   9       12.59        4.81      4.56 o 
  -2   3   9        0.50       -0.87      3.02 o 
  -1   3   9        0.03        2.88      3.19 o 
   0   3   9      377.03      318.87      6.14 o 
   1   3   9       65.45       46.12      4.20 o 
   2   3   9       51.23       54.21      4.82 o 
   3   3   9       20.91       25.29      3.78 o 
   4   3   9      123.10      121.75      7.68 o 
   5   3   9        0.61       -3.66      3.66 o 
   6   3   9        0.28        3.82      5.30 o 
   7   3   9       20.97       23.16      7.21 o 
   8   3   9       12.75       24.13      6.15 o 
   9   3   9      175.87      185.23      9.00 o 
  10   3   9       81.15       83.50      6.27 o 
  11   3   9       16.03        9.95      8.33 o 
  12   3   9        0.02       -3.33      4.63 o 
  13   3   9      104.70      129.39     20.51 o 
  14   3   9        3.70        1.76      5.63 o 
 -13   4   9       16.68       23.88      5.75 o 
 -12   4   9       35.75       27.04      4.91 o 
 -11   4   9        1.27       -0.37      4.52 o 
 -10   4   9       28.15       26.73      4.45 o 
  -9   4   9        2.34       -1.43      3.67 o 
  -8   4   9        7.36        6.10      3.98 o 
  -7   4   9      311.04      282.51     18.19 o 
  -6   4   9        6.05        0.88      6.01 o 
  -5   4   9      205.17      203.60     12.88 o 
  -4   4   9        1.19        6.38      4.26 o 
  -3   4   9       33.68       36.78      5.32 o 
  -2   4   9       13.50        8.81      4.42 o 
  -1   4   9       66.21       64.73      8.76 o 
   0   4   9      252.05      219.36      9.93 o 
   1   4   9        0.31        1.00      2.99 o 
   2   4   9       54.06       48.42      4.02 o 
   3   4   9       46.76       48.40      4.58 o 
   4   4   9       23.67       19.46      4.22 o 
   5   4   9       22.59       26.83      3.41 o 
   6   4   9        0.59        1.05      3.83 o 
   7   4   9        0.08       -2.05      3.36 o 
   8   4   9      154.46      148.95     14.38 o 
   9   4   9       15.89       12.43     15.25 o 
  10   4   9       66.86       66.93     11.87 o 
  11   4   9       23.77       11.24     11.67 o 
  12   4   9      106.12      102.37     14.60 o 
  -9   5   9        5.53       14.40      9.82 o 
  -8   5   9       16.28       10.66      5.23 o 
  -7   5   9       73.98       69.19      6.74 o 
  -6   5   9       19.90       16.97      6.21 o 
  -5   5   9        4.83       -0.50      5.86 o 
  -4   5   9       61.95       54.26      7.86 o 
  -3   5   9       12.42       13.33      4.60 o 
  -2   5   9        4.50        3.91      3.53 o 
  -1   5   9        0.03        3.37      3.35 o 
   0   5   9        8.99       10.02      3.69 o 
   1   5   9        9.29        5.39      4.33 o 
   2   5   9        0.24       -5.29      8.26 o 
   3   5   9        5.24       11.46      7.36 o 
   4   5   9        7.99        7.30     15.56 o 
   5   5   9        1.56       -0.46      7.43 o 
   6   5   9        0.24       10.10      8.16 o 
   7   5   9        8.12       10.91      8.75 o 
   8   5   9       25.64       38.48     13.23 o 
 -17   0  10       15.24       15.19     17.68 o 
 -16   0  10       91.86       82.65     35.48 o 
 -15   0  10      554.29      544.96     36.35 o 
 -14   0  10      148.30      260.66     25.14 o 
 -13   0  10      618.65      638.32     54.40 o 
 -12   0  10     1297.78     1254.11     48.92 o 
 -11   0  10      845.54      897.23     38.21 o 
 -10   0  10       18.77       36.74     11.64 o 
  -9   0  10      300.10      318.72     10.73 o 
  -8   0  10      709.83      634.99     27.82 o 
  -7   0  10      669.17      656.37     22.14 o 
  -6   0  10      577.04      577.24     24.47 o 
  -5   0  10       45.50       23.99     25.02 o 
  -4   0  10       10.26       12.45     11.58 o 
  -3   0  10       27.26       40.21     23.65 o 
  -2   0  10      136.79      122.24     17.05 o 
  -1   0  10      825.35      872.34     34.85 o 
   0   0  10      387.54      358.62      5.40 o 
   1   0  10     1470.90     1485.39     20.75 o 
   2   0  10     1289.86     1245.43     25.18 o 
   3   0  10     2566.23     2492.74     54.88 o 
   4   0  10      940.38      891.50     26.68 o 
   5   0  10        2.80       -4.23     13.07 o 
   6   0  10      120.45      149.25     18.17 o 
   7   0  10      124.12      130.16     15.98 o 
   8   0  10      282.27      328.90     16.41 o 
   9   0  10      107.54       96.38     18.61 o 
  10   0  10      151.54      130.36     13.34 o 
  11   0  10        3.17       -1.06      9.58 o 
  12   0  10       17.76       12.46      9.50 o 
  13   0  10      391.53      390.30     34.79 o 
  14   0  10      194.25      195.38     18.05 o 
  15   0  10       45.44       57.17     13.22 o 
  16   0  10       49.99       44.35     21.78 o 
 -17   1  10      196.10      185.19     16.87 o 
 -16   1  10      163.27      151.76     20.30 o 
 -15   1  10      229.27      236.26     11.12 o 
 -14   1  10      396.28      398.55     12.04 o 
 -13   1  10      331.22      321.17     11.64 o 
 -12   1  10      691.19      683.58     13.05 o 
 -11   1  10      520.85      518.14     10.88 o 
 -10   1  10      690.46      672.18      9.81 o 
  -9   1  10      567.74      614.26      9.58 o 
  -8   1  10      477.99      470.33      9.64 o 
  -7   1  10     1319.20     1301.33     22.81 o 
  -6   1  10      815.45      759.78     10.36 o 
  -5   1  10       29.69       33.83      2.37 o 
  -4   1  10        4.90       11.10      6.71 o 
  -3   1  10     1260.11     1278.84     35.97 o 
  -2   1  10     1546.71     1569.64     37.12 o 
  -1   1  10      307.33      291.16     12.58 o 
   0   1  10     1524.39     1613.27     18.36 o 
   1   1  10     1447.00     1481.10     25.01 o 
   2   1  10     1027.73     1016.80     15.34 o 
   3   1  10      619.30      591.56     21.29 o 
   4   1  10      948.46      972.21     17.48 o 
   5   1  10      632.47      621.69     15.71 o 
   6   1  10       56.36       46.18      6.39 o 
   7   1  10      415.48      438.81     13.45 o 
   8   1  10      415.66      433.48     24.11 o 
   9   1  10      683.27      701.61     17.48 o 
  10   1  10        8.68        6.26      6.67 o 
  11   1  10        6.66        5.16      6.67 o 
  12   1  10      393.03      374.42     15.27 o 
  13   1  10      281.23      274.77     13.79 o 
  14   1  10      118.99      113.33     12.34 o 
  15   1  10       98.39       76.29     12.75 o 
  16   1  10      222.56      213.47     14.89 o 
 -16   2  10      169.57      165.03     12.17 o 
 -15   2  10      230.92      236.96      9.89 o 
 -14   2  10      116.31      106.15     16.06 o 
 -13   2  10       58.21       57.57      5.98 o 
 -12   2  10      251.68      236.52     10.77 o 
 -11   2  10      545.74      510.40     10.42 o 
 -10   2  10      340.95      324.51      6.78 o 
  -9   2  10      179.75      166.65      5.61 o 
  -8   2  10      761.06      747.05     14.73 o 
  -7   2  10      522.91      525.44     13.67 o 
  -6   2  10      178.47      174.60     14.41 o 
  -5   2  10       17.05       15.16      4.07 o 
  -4   2  10      724.13      742.89     14.70 o 
  -3   2  10      925.02      920.02     16.04 o 
  -2   2  10      599.94      586.64     11.82 o 
  -1   2  10      502.93      498.83      7.21 o 
   0   2  10      740.61      753.21     13.76 o 
   1   2  10      313.06      345.06      8.17 o 
   2   2  10       62.08       74.50      4.84 o 
   3   2  10      385.20      362.41      9.96 o 
   4   2  10      346.20      355.89     12.08 o 
   5   2  10      120.59      126.65     12.63 o 
   6   2  10      327.30      310.41      8.82 o 
   7   2  10      212.17      217.98     19.16 o 
   8   2  10      379.13      397.36     14.98 o 
   9   2  10       56.92       63.34      6.12 o 
  10   2  10       27.15       27.02      6.32 o 
  11   2  10       60.17       94.90      7.38 o 
  12   2  10      211.83      228.47     29.95 o 
  13   2  10      180.20      207.71     14.28 o 
  14   2  10       50.37       54.71      9.79 o 
  15   2  10      136.00      129.23      9.48 o 
 -14   3  10      237.95      260.34     12.35 o 
 -13   3  10      507.24      498.32     11.34 o 
 -12   3  10      262.26      286.10      9.89 o 
 -11   3  10      153.38      153.51      8.62 o 
 -10   3  10      355.44      367.09      8.46 o 
  -9   3  10      272.81      288.80     14.42 o 
  -8   3  10      107.62      116.15      4.99 o 
  -7   3  10      192.43      181.06      9.17 o 
  -6   3  10      173.70      173.82      9.58 o 
  -5   3  10      419.93      403.80     10.63 o 
  -4   3  10      253.17      265.20     11.56 o 
  -3   3  10      443.64      442.31      9.80 o 
  -2   3  10      308.70      318.48      8.31 o 
  -1   3  10      155.86      163.51      6.04 o 
   0   3  10       33.77       39.29      4.13 o 
   1   3  10      483.42      486.70      8.45 o 
   2   3  10     1182.39     1130.51     15.28 o 
   3   3  10      205.44      213.24      5.92 o 
   4   3  10      233.17      246.26      8.25 o 
   5   3  10      465.12      492.15     14.34 o 
   6   3  10      192.93      200.23      8.86 o 
   7   3  10       21.37       16.25      6.26 o 
   8   3  10       94.73      109.89     10.18 o 
   9   3  10       93.58       88.82     10.61 o 
  10   3  10       61.09       60.56     11.18 o 
  11   3  10      159.58      144.58      8.64 o 
  12   3  10      111.30      122.26     12.82 o 
  13   3  10       91.24       66.96     15.58 o 
 -12   4  10      149.16      163.25      9.47 o 
 -11   4  10      354.31      367.32     12.05 o 
 -10   4  10      100.82      113.75      9.61 o 
  -9   4  10      137.03      137.57     11.35 o 
  -8   4  10      186.95      204.05      9.10 o 
  -7   4  10      154.82      104.04     23.73 o 
  -6   4  10        8.47       12.84      5.81 o 
  -5   4  10      333.99      330.48     10.01 o 
  -4   4  10      354.06      304.63      9.51 o 
  -3   4  10      106.12      103.06      5.77 o 
  -2   4  10       73.76       66.17      8.95 o 
  -1   4  10       83.10       92.46      7.40 o 
   0   4  10       96.27      121.56      6.57 o 
   1   4  10      331.89      322.63      8.02 o 
   2   4  10      452.48      447.49     10.79 o 
   3   4  10      447.84      465.73     13.31 o 
   4   4  10      174.73      191.68      6.00 o 
   5   4  10      232.25      241.90     12.62 o 
   6   4  10       62.04       73.58      4.75 o 
   7   4  10      196.19      203.15     26.20 o 
   8   4  10        8.23        6.34     14.85 o 
   9   4  10       10.68       14.87     10.24 o 
  10   4  10       96.34       78.84     12.84 o 
  11   4  10      145.82      137.12     24.09 o 
  -7   5  10       38.20       30.26      6.05 o 
  -6   5  10       89.95      101.10     11.16 o 
  -5   5  10       10.47       11.20      6.39 o 
  -4   5  10      163.56      176.08     11.55 o 
  -3   5  10      145.75      155.44     13.56 o 
  -2   5  10       99.89      100.06      6.03 o 
  -1   5  10       48.84       55.16      5.32 o 
   0   5  10       30.72       21.75      4.30 o 
   1   5  10      136.69      133.85     14.79 o 
   2   5  10       36.84       29.02      8.90 o 
   3   5  10       22.70       20.89      8.94 o 
   4   5  10       88.80       80.42     11.73 o 
   5   5  10      112.36      114.97     17.12 o 
   6   5  10      124.81      124.08     18.58 o 
 -16   1  11        0.02        4.23     13.00 o 
 -15   1  11       11.81       -3.85     11.18 o 
 -14   1  11        3.16       14.59     11.31 o 
 -13   1  11       29.22       44.91      7.41 o 
 -12   1  11        1.89        2.33      2.54 o 
 -11   1  11       22.44       12.60      3.38 o 
 -10   1  11       12.04        6.14      2.39 o 
  -9   1  11      125.59      122.53      7.99 o 
  -8   1  11      471.59      440.76     20.02 o 
  -7   1  11       10.32        2.73      3.82 o 
  -6   1  11      443.69      458.89     19.55 o 
  -5   1  11       16.10       24.32      7.52 o 
  -4   1  11      503.41      533.03     17.58 o 
  -3   1  11      174.19      162.30     16.62 o 
  -2   1  11       52.01       53.12     11.22 o 
  -1   1  11        1.76        6.53      7.91 o 
   0   1  11        3.41       -0.19      3.26 o 
   1   1  11       14.00       11.40      3.43 o 
   2   1  11        0.47        4.19      3.77 o 
   3   1  11        0.06        3.31      3.65 o 
   4   1  11       25.11       32.88      4.87 o 
   5   1  11       86.73       94.40      6.44 o 
   6   1  11      284.13      291.93     16.07 o 
   7   1  11       77.18       89.93      7.26 o 
   8   1  11       15.72       19.44      5.52 o 
   9   1  11       33.88       40.28      8.97 o 
  10   1  11       27.63       30.53      7.26 o 
  11   1  11      177.19      210.79     15.86 o 
  12   1  11       42.85       86.10     22.93 o 
  13   1  11       16.20        1.14      7.42 o 
  14   1  11        2.46        3.20      8.35 o 
  15   1  11        0.85        8.86      7.61 o 
 -15   2  11        4.93       -5.40      6.66 o 
 -14   2  11       64.51       79.38      7.23 o 
 -13   2  11       94.91      112.10     10.89 o 
 -12   2  11        0.00        3.02      4.84 o 
 -11   2  11        0.37        0.01      2.65 o 
 -10   2  11        3.99       -2.61      4.36 o 
  -9   2  11       49.88       50.80      2.83 o 
  -8   2  11       20.08       12.30      3.79 o 
  -7   2  11      123.28      127.49      5.60 o 
  -6   2  11       20.64       11.10      5.12 o 
  -5   2  11        5.65       -3.19      3.29 o 
  -4   2  11       18.10       16.81      4.11 o 
  -3   2  11        2.60        2.95      6.94 o 
  -2   2  11        0.47       -0.06      2.37 o 
  -1   2  11        5.83       11.27      5.53 o 
   0   2  11        6.72        5.92      5.41 o 
   1   2  11      146.52      138.05      5.33 o 
   2   2  11      176.88      172.76      6.71 o 
   3   2  11        1.84        2.79      5.01 o 
   4   2  11        4.75        4.61      5.02 o 
   5   2  11       39.32       42.30      8.54 o 
   6   2  11       24.94       29.02      5.13 o 
   7   2  11      139.59      118.58      9.93 o 
   8   2  11       11.93       22.15      6.08 o 
   9   2  11       16.91        7.37      6.34 o 
  10   2  11       14.18       16.16      5.95 o 
  11   2  11        8.57        7.19      6.00 o 
  12   2  11        5.27        8.94      6.39 o 
  13   2  11        0.75        9.96      6.21 o 
  14   2  11       16.69       27.96      7.47 o 
 -13   3  11        0.23       -1.35      5.96 o 
 -12   3  11        2.78       17.14      7.95 o 
 -11   3  11        1.44       13.00      4.47 o 
 -10   3  11        2.83       -1.32      3.98 o 
  -9   3  11       10.27        1.19      4.83 o 
  -8   3  11        8.29       12.60      4.92 o 
  -7   3  11       16.99       19.11      4.92 o 
  -6   3  11       29.87       19.26      5.15 o 
  -5   3  11       35.25       34.59      5.28 o 
  -4   3  11       35.15       35.64      5.57 o 
  -3   3  11       76.00       83.73      7.45 o 
  -2   3  11        0.09        0.61      2.88 o 
  -1   3  11      185.24      179.55     10.85 o 
   0   3  11        0.02        0.51      3.58 o 
   1   3  11       17.14       15.85      4.06 o 
   2   3  11       53.73       43.65      7.26 o 
   3   3  11       22.94       20.87      4.49 o 
   4   3  11       46.21       41.92      9.20 o 
   5   3  11        4.60       15.88      5.23 o 
   6   3  11       41.76       29.39      5.01 o 
   7   3  11       22.14       21.00      9.13 o 
   8   3  11        0.35       -3.27      5.42 o 
   9   3  11        9.79       17.95      6.18 o 
  10   3  11        0.06       10.22     10.42 o 
  11   3  11       27.87       42.74      7.77 o 
  12   3  11        2.09        6.31      5.02 o 
 -10   4  11        2.07        9.94      6.89 o 
  -9   4  11       41.39       44.44      6.63 o 
  -8   4  11       13.15       21.08      5.78 o 
  -7   4  11       24.01       15.26      5.79 o 
  -6   4  11       68.31       59.00      6.52 o 
  -5   4  11       76.26       88.08     15.36 o 
  -4   4  11        8.63        7.44      5.48 o 
  -3   4  11       82.78       82.54      7.50 o 
  -2   4  11        3.69        4.74      3.99 o 
  -1   4  11       61.07       45.94      5.35 o 
   0   4  11       23.05       11.62      4.64 o 
   1   4  11        0.49       -3.98      3.98 o 
   2   4  11        7.55       13.45      5.85 o 
   3   4  11        0.79        3.41      4.12 o 
   4   4  11        0.25       -3.15      3.77 o 
   5   4  11        2.35       -0.91      4.29 o 
   6   4  11       38.29       43.27      5.66 o 
   7   4  11        8.04        3.78      9.08 o 
   8   4  11        1.04      -10.96     11.09 o 
   9   4  11        1.67       14.37      9.69 o 
  -4   5  11       33.97       38.94      5.91 o 
  -3   5  11       40.88       46.19      7.44 o 
  -2   5  11       52.50       73.21     10.79 o 
  -1   5  11        4.51       -1.32      4.67 o 
   0   5  11        0.31        2.54      4.37 o 
   1   5  11        0.05       -1.77      5.96 o 
   2   5  11       10.00        7.33      9.38 o 
   3   5  11        1.85        0.58      9.40 o 
 -15   0  12      489.96      552.69     27.11 o 
 -14   0  12      157.80      159.18     20.67 o 
 -13   0  12      486.14      513.33     28.75 o 
 -12   0  12      297.51      328.40     23.18 o 
 -11   0  12      444.85      445.49     21.46 o 
 -10   0  12      547.01      544.25     33.48 o 
  -9   0  12      138.58      134.05     16.65 o 
  -8   0  12      277.21      277.42     24.02 o 
  -7   0  12      518.57      449.38     21.29 o 
  -6   0  12      663.79      681.83     23.67 o 
  -5   0  12      482.35      304.14    177.63 o 
  -4   0  12     2242.89     2175.24     72.45 o 
  -3   0  12       82.43       74.94     28.75 o 
  -2   0  12      662.30      678.03     32.86 o 
  -1   0  12      656.96      717.49     35.73 o 
   0   0  12     1438.54     1530.45     55.39 o 
   1   0  12      486.59      469.01     19.28 o 
   2   0  12      530.97      553.89     13.20 o 
   3   0  12     1158.36     1203.56     23.15 o 
   4   0  12      688.19      706.39     23.78 o 
   5   0  12      213.73      205.89     17.56 o 
   6   0  12      452.77      469.25     20.20 o 
   7   0  12        1.81       -3.58      8.77 o 
   8   0  12      371.56      401.24     24.29 o 
   9   0  12       44.80       41.93     14.19 o 
  10   0  12      131.94      116.73     14.35 o 
  11   0  12      739.56      695.39     33.21 o 
  12   0  12       37.18       22.93     11.42 o 
  13   0  12      133.96      126.28     18.65 o 
  14   0  12       32.43       44.30     13.56 o 
 -15   1  12       46.28       51.76     11.33 o 
 -14   1  12      151.21      166.54     15.64 o 
 -13   1  12      161.29      171.28     17.76 o 
 -12   1  12      120.37      141.80     10.55 o 
 -11   1  12       85.14       84.17      9.85 o 
 -10   1  12      465.00      398.13     23.02 o 
  -9   1  12      713.02      711.30     21.22 o 
  -8   1  12      250.67      273.07     11.56 o 
  -7   1  12      297.46      328.92     12.26 o 
  -6   1  12      209.41      199.86     20.53 o 
  -5   1  12     1260.79     1257.76     26.83 o 
  -4   1  12      232.21      242.07     12.47 o 
  -3   1  12       10.96        3.26      8.10 o 
  -2   1  12       49.70       44.62     12.44 o 
  -1   1  12      185.14      218.53     14.98 o 
   0   1  12      397.15      392.60     14.93 o 
   1   1  12      261.66      264.37      9.18 o 
   2   1  12      461.69      497.53     13.67 o 
   3   1  12      125.18      124.22      5.67 o 
   4   1  12      109.90      117.36      6.10 o 
   5   1  12      700.55      702.71     13.84 o 
   6   1  12      211.29      209.44     16.12 o 
   7   1  12      216.80      206.62      9.83 o 
   8   1  12        9.03       12.67      6.53 o 
   9   1  12      215.30      207.74      9.42 o 
  10   1  12      195.05      200.58     11.23 o 
  11   1  12       48.11       32.36      8.52 o 
  12   1  12       15.31        7.35      7.51 o 
  13   1  12        2.48       -8.53      8.53 o 
  14   1  12       29.70       29.93     10.01 o 
 -14   2  12       92.66       81.82     11.38 o 
 -13   2  12       16.60        9.18      8.14 o 
 -12   2  12       15.71        3.44      8.22 o 
 -11   2  12      406.55      397.94     18.17 o 
 -10   2  12      410.97      395.50     16.54 o 
  -9   2  12      488.35      451.75      9.45 o 
  -8   2  12      897.26      885.41     13.67 o 
  -7   2  12      308.13      342.47     11.20 o 
  -6   2  12      362.68      389.25     10.52 o 
  -5   2  12      356.41      400.30     15.26 o 
  -4   2  12      325.49      328.37     13.43 o 
  -3   2  12      116.36      142.50     16.40 o 
  -2   2  12      228.70      243.93     21.16 o 
  -1   2  12      286.42      279.88      9.40 o 
   0   2  12      193.79      177.99      7.81 o 
   1   2  12      368.49      351.38      7.23 o 
   2   2  12        5.63        3.89      4.68 o 
   3   2  12      120.95      120.67      5.57 o 
   4   2  12      492.17      467.25     12.07 o 
   5   2  12      339.49      335.84     16.87 o 
   6   2  12      383.31      416.01     12.36 o 
   7   2  12      489.75      488.97     15.99 o 
   8   2  12      200.04      254.97     12.87 o 
   9   2  12       39.17       51.10      7.05 o 
  10   2  12      144.73      155.29     21.40 o 
  11   2  12       85.38       84.90      9.64 o 
  12   2  12        3.24       13.06      6.19 o 
  13   2  12       67.89       57.08     12.36 o 
 -12   3  12      412.14      392.23     19.69 o 
 -11   3  12       87.71       77.95     16.82 o 
 -10   3  12      154.07      134.12      7.83 o 
  -9   3  12      256.33      246.50     12.81 o 
  -8   3  12      232.78      223.70      9.63 o 
  -7   3  12      125.37      118.98     15.95 o 
  -6   3  12      213.08      191.49     10.34 o 
  -5   3  12      175.82      169.35      8.01 o 
  -4   3  12      267.74      275.49     16.61 o 
  -3   3  12      251.41      217.40     11.24 o 
  -2   3  12       80.14      101.00      5.70 o 
  -1   3  12      168.84      168.76      9.55 o 
   0   3  12      211.02      204.45      7.16 o 
   1   3  12        1.99        5.92      3.93 o 
   2   3  12      184.06      195.68      9.29 o 
   3   3  12      302.87      304.42      7.60 o 
   4   3  12      264.02      247.82     12.55 o 
   5   3  12      106.33      116.09      7.40 o 
   6   3  12      282.33      254.53      8.55 o 
   7   3  12       58.49       63.00      7.43 o 
   8   3  12      100.06      115.95      9.88 o 
   9   3  12       51.66       50.93      9.02 o 
  10   3  12       19.84       16.72      7.40 o 
  11   3  12       63.78       41.08     13.55 o 
  -9   4  12       89.05       57.90     13.66 o 
  -8   4  12       61.95       50.44      6.14 o 
  -7   4  12      191.03      184.69     13.14 o 
  -6   4  12       31.46       24.46      6.02 o 
  -5   4  12       57.22       86.60     20.61 o 
  -4   4  12       92.51       79.37     12.97 o 
  -3   4  12      207.97      218.46      7.45 o 
  -2   4  12      134.97      137.08      8.82 o 
  -1   4  12       47.77       68.73      7.13 o 
   0   4  12      153.32      176.01      9.31 o 
   1   4  12       75.00       95.26      6.37 o 
   2   4  12       35.18       42.22      5.49 o 
   3   4  12      210.19      197.26      9.94 o 
   4   4  12      175.20      158.79     15.58 o 
   5   4  12       74.17       65.42      7.18 o 
   6   4  12        3.05       -2.70      6.62 o 
   7   4  12      145.09      157.54     13.35 o 
 -14   1  13        7.89       -5.72      8.80 o 
 -13   1  13        8.97        3.09      7.88 o 
 -12   1  13        7.34        6.62      9.50 o 
 -11   1  13       50.51       50.24      9.63 o 
 -10   1  13        0.01        0.90      6.15 o 
  -9   1  13       32.07       18.58      8.18 o 
  -8   1  13       32.87       36.85      8.59 o 
  -7   1  13       25.77       30.83      7.61 o 
  -6   1  13       14.47       15.04     13.50 o 
  -5   1  13       13.37        3.12      7.11 o 
  -4   1  13        0.27       -5.61      8.16 o 
  -3   1  13      165.36      198.81     15.58 o 
  -2   1  13      180.65      221.25     16.00 o 
  -1   1  13       24.47       35.04     18.72 o 
   0   1  13      122.37      127.43     10.94 o 
   1   1  13        0.95       -3.23      3.23 o 
   2   1  13       24.61       26.18      4.07 o 
   3   1  13        2.68       10.14      5.32 o 
   4   1  13       15.76       12.95      4.35 o 
   5   1  13       53.38       44.33      5.84 o 
   6   1  13        7.88        5.80      4.78 o 
   7   1  13        0.16        6.30      5.26 o 
   8   1  13        4.13        6.90      5.96 o 
   9   1  13       17.39       24.73      7.00 o 
  10   1  13        1.41        5.56      6.54 o 
  11   1  13        2.01        5.26      6.07 o 
  12   1  13       18.70       15.23      7.54 o 
 -13   2  13        1.52        1.43      8.10 o 
 -12   2  13       60.82       81.57     10.53 o 
 -11   2  13       13.29       14.86     10.23 o 
 -10   2  13       33.44       44.05      9.08 o 
  -9   2  13        9.76       15.18      6.97 o 
  -8   2  13       75.50       73.64      8.88 o 
  -7   2  13       97.18       95.88     13.59 o 
  -6   2  13       50.46       68.96     13.03 o 
  -5   2  13        0.02       -9.83      9.83 o 
  -4   2  13        3.24       -8.54      8.54 o 
  -3   2  13        5.92       15.02      8.41 o 
  -2   2  13       25.94       17.71      8.68 o 
  -1   2  13       12.59       13.99      6.42 o 
   0   2  13       16.73       11.71      6.29 o 
   1   2  13       16.26       21.76      4.94 o 
   2   2  13        7.52        7.52      4.57 o 
   3   2  13       31.99       25.48      4.54 o 
   4   2  13       47.67       48.04      4.49 o 
   5   2  13       82.47       68.71      7.06 o 
   6   2  13        8.46        9.97      6.11 o 
   7   2  13       12.44       10.66      7.67 o 
   8   2  13       51.55       51.01      7.11 o 
   9   2  13       58.37       53.80      7.45 o 
  10   2  13        4.58       -0.05      5.26 o 
  11   2  13        2.42        2.15      5.47 o 
 -10   3  13        0.05        6.54      6.63 o 
  -9   3  13       18.16       23.99      8.84 o 
  -8   3  13       19.94       13.08      6.73 o 
  -7   3  13        1.22        0.12      4.29 o 
  -6   3  13        9.47        7.43      4.54 o 
  -5   3  13       13.12        9.15      7.02 o 
  -4   3  13        0.35        9.99      8.05 o 
  -3   3  13       80.34      107.62     16.15 o 
  -2   3  13        9.96       20.44      7.24 o 
  -1   3  13       15.77        5.97      5.56 o 
   0   3  13       40.61       45.21      4.65 o 
   1   3  13        5.26        9.03      5.78 o 
   2   3  13        2.59        3.67      4.98 o 
   3   3  13       44.78       38.54      5.87 o 
   4   3  13       35.70       48.79      6.68 o 
   5   3  13        0.25       -2.79      4.91 o 
   6   3  13        1.08       -0.92      7.64 o 
   7   3  13        0.04       -0.03      7.03 o 
   8   3  13        0.97        8.62     12.68 o 
   9   3  13       57.53       56.98      9.53 o 
  -6   4  13       31.74       23.72      7.37 o 
  -5   4  13        0.02        1.76      5.87 o 
  -4   4  13       23.23       14.03      5.71 o 
  -3   4  13        6.26        0.96      6.66 o 
  -2   4  13       37.61       33.92      9.99 o 
  -1   4  13        0.04        8.26      7.21 o 
   0   4  13        0.62       -3.32      8.22 o 
   1   4  13        3.16       11.17      4.78 o 
   2   4  13        7.97        2.26      5.31 o 
   3   4  13       21.59       21.56      6.58 o 
   4   4  13        7.04       -2.58      5.31 o 
   5   4  13       12.05       18.50     12.41 o 
 -13   0  14      207.04      197.90     33.05 o 
 -12   0  14      112.34      116.53     34.54 o 
 -11   0  14      181.55      157.23     16.94 o 
 -10   0  14       11.83      -10.17     10.60 o 
  -9   0  14        1.96        4.47      9.98 o 
  -8   0  14      171.55      188.11     84.89 o 
  -7   0  14       28.91       16.95     13.06 o 
  -6   0  14      862.89      863.82     30.79 o 
  -5   0  14      255.30      281.62     22.74 o 
  -4   0  14      166.67      209.62     24.77 o 
  -3   0  14     1186.43     1162.62     77.30 o 
  -2   0  14      695.95      724.96     40.46 o 
  -1   0  14       74.88       52.03     18.17 o 
   0   0  14       63.80       67.34     18.67 o 
   1   0  14      458.13      483.10     33.36 o 
   2   0  14      192.20      179.65     21.39 o 
   3   0  14      123.36      119.10      8.81 o 
   4   0  14      388.15      366.34     12.65 o 
   5   0  14        2.38       12.29      7.97 o 
   6   0  14       68.76       46.77      7.53 o 
   7   0  14       12.10       -6.33      6.33 o 
   8   0  14      185.24      164.85     16.37 o 
   9   0  14       79.15       69.17     16.99 o 
  10   0  14       58.42       76.54     23.46 o 
  11   0  14       70.06       94.32     15.87 o 
 -12   1  14      259.94      269.44     16.16 o 
 -11   1  14       51.88       51.59      9.62 o 
 -10   1  14       18.67        7.33      9.02 o 
  -9   1  14      282.77      307.40     15.09 o 
  -8   1  14      317.37      315.19     14.93 o 
  -7   1  14      408.27      398.54     15.13 o 
  -6   1  14      147.17      165.14     13.02 o 
  -5   1  14      628.37      644.13     23.68 o 
  -4   1  14      274.60      294.22     18.97 o 
  -3   1  14      251.43      256.05     26.84 o 
  -2   1  14      653.17      652.92     41.39 o 
  -1   1  14      133.54      147.26     18.05 o 
   0   1  14        5.29        5.37      9.87 o 
   1   1  14       30.17       38.01      2.41 o 
   2   1  14      549.33      554.15     14.86 o 
   3   1  14      319.41      313.03      5.84 o 
   4   1  14       24.60       21.68      5.23 o 
   5   1  14      116.36      118.43      8.69 o 
   6   1  14       93.16       75.72      6.86 o 
   7   1  14      411.23      395.06     11.66 o 
   8   1  14       74.39       68.72      9.17 o 
   9   1  14       92.98       90.61     13.43 o 
  10   1  14      169.74      170.19     13.55 o 
  11   1  14       48.45       41.71      8.86 o 
 -11   2  14       43.02       36.37     11.40 o 
 -10   2  14      197.40      191.13     12.35 o 
  -9   2  14      212.13      219.89     12.53 o 
  -8   2  14      252.00      279.76     13.33 o 
  -7   2  14      407.02      417.81     20.45 o 
  -6   2  14      245.09      283.30     31.36 o 
  -5   2  14       48.14       50.36      9.74 o 
  -4   2  14      118.99      104.12     19.35 o 
  -3   2  14      141.76      152.11     11.72 o 
  -2   2  14      135.29      147.40     15.41 o 
  -1   2  14      305.55      290.04     16.08 o 
   0   2  14        8.15        6.72      8.51 o 
   1   2  14       59.39       60.20      5.30 o 
   2   2  14       76.20       76.05      9.79 o 
   3   2  14       90.89      103.96     12.04 o 
   4   2  14       34.79       35.81      5.06 o 
   5   2  14      121.25      139.62      7.60 o 
   6   2  14      133.44      139.36     10.40 o 
   7   2  14      184.21      197.32     11.97 o 
   8   2  14      217.54      215.94     16.73 o 
   9   2  14       52.82       41.13      7.72 o 
  -8   3  14      109.70      122.47     16.80 o 
  -7   3  14       57.97       45.56     16.91 o 
  -6   3  14      326.35      339.79     15.90 o 
  -5   3  14      169.42      161.95     22.45 o 
  -4   3  14       63.01       57.30     10.40 o 
  -3   3  14      151.01      139.09     12.33 o 
  -2   3  14      210.32      240.60     14.72 o 
  -1   3  14       88.56       99.85      9.40 o 
   0   3  14      131.88      136.92     11.41 o 
   1   3  14       26.28       36.19      5.42 o 
   2   3  14       58.92       63.50      7.73 o 
   3   3  14       64.10       71.66      7.07 o 
   4   3  14       95.57       88.86     13.77 o 
   5   3  14       37.45       18.50      8.21 o 
   6   3  14      186.73      171.57     14.61 o 
   7   3  14       28.35       26.05      8.00 o 
 -10   1  15       46.15       66.17     11.58 o 
  -9   1  15       78.08       88.14     13.23 o 
  -8   1  15       33.42       15.82      9.08 o 
  -7   1  15        0.07       12.22      7.82 o 
  -6   1  15        1.36        8.17      8.17 o 
  -5   1  15       23.61       19.42     14.55 o 
  -4   1  15        0.82       -3.15     11.40 o 
  -3   1  15        0.22      -11.01     11.01 o 
  -2   1  15        0.08       26.17     15.03 o 
  -1   1  15       60.78       56.19     13.57 o 
   0   1  15       17.68       30.19     12.65 o 
   1   1  15      323.96      318.19     21.60 o 
   2   1  15       19.96       26.32      9.82 o 
   3   1  15        5.12        0.70      8.96 o 
   4   1  15       29.12       32.45     10.27 o 
   5   1  15       21.69       16.55     16.44 o 
   6   1  15       94.75       92.52      8.26 o 
   7   1  15       14.73       16.10      5.94 o 
   8   1  15        0.45       -1.91      6.95 o 
   9   1  15        0.13        6.95      6.17 o 
  -9   2  15        0.36       17.70      8.45 o 
  -8   2  15        1.39       13.65      9.77 o 
  -7   2  15       20.23       19.05      8.96 o 
  -6   2  15       15.85       11.71     10.15 o 
  -5   2  15        0.76       11.70      8.65 o 
  -4   2  15       37.94       58.79     12.27 o 
  -3   2  15        4.99       -2.58      7.79 o 
  -2   2  15        1.52        0.06      8.29 o 
  -1   2  15        0.76       11.46      8.23 o 
   0   2  15        0.16      -11.85     11.85 o 
   1   2  15       12.70       21.80      9.35 o 
   2   2  15       24.04        5.52      8.51 o 
   3   2  15        0.27        4.37      8.64 o 
   4   2  15       21.36        5.21     12.72 o 
   5   2  15        6.09        7.66      7.51 o 
   6   2  15        0.51       -1.86      5.57 o 
   7   2  15       10.10        8.95      6.74 o 
  -5   3  15       33.48       44.63     14.51 o 
  -4   3  15       49.52       35.52     17.45 o 
  -3   3  15       28.34       14.82      9.71 o 
  -2   3  15        3.01       22.75      8.73 o 
  -1   3  15        6.71       13.06      8.84 o 
   0   3  15       14.06        1.48      7.19 o 
   1   3  15        0.16        8.18      7.02 o 
   2   3  15        4.91        1.09      7.07 o 
   3   3  15        0.04        2.38      6.59 o 
   4   3  15        2.90       -6.10      8.09 o 
  -9   0  16       13.72      -10.08     18.30 o 
  -8   0  16        1.78       14.68     12.56 o 
  -7   0  16        3.84        1.26     11.58 o 
  -6   0  16      446.97      530.41     32.78 o 
  -5   0  16      210.34      190.00     23.31 o 
  -4   0  16      321.08      343.31     33.73 o 
  -3   0  16      459.38      551.06     64.60 o 
  -2   0  16      223.37      220.20     29.25 o 
  -1   0  16      260.08      319.78     52.90 o 
   0   0  16       81.44       88.50     23.03 o 
   1   0  16       34.43       35.85     34.73 o 
   2   0  16       24.55       33.61     20.41 o 
   3   0  16       40.12       37.84     20.04 o 
   4   0  16      191.71      132.44     20.42 o 
   5   0  16      108.01       99.17     16.18 o 
   6   0  16      153.42      101.86     21.09 o 
   7   0  16       19.97        6.80     11.77 o 
  -8   1  16        5.28        5.22     10.53 o 
  -7   1  16      153.63      151.79     13.88 o 
  -6   1  16       42.35       44.93     10.97 o 
  -5   1  16       80.96      126.20     26.52 o 
  -4   1  16      238.85      286.61     17.17 o 
  -3   1  16      176.69      170.18     14.90 o 
  -2   1  16       75.93       71.62     15.42 o 
  -1   1  16      106.68      106.25     16.71 o 
   0   1  16      409.91      390.54     30.74 o 
   1   1  16       20.59       -6.52     13.89 o 
   2   1  16        1.10       -0.93      9.20 o 
   3   1  16       58.94       29.99     12.37 o 
   4   1  16       77.35      126.63     53.06 o 
   5   1  16       98.14       77.25     15.46 o 
   6   1  16        6.98        6.09      9.92 o 
  -6   2  16      113.92       98.96     23.28 o 
  -5   2  16       33.90       26.71     10.49 o 
  -4   2  16       43.71       50.02     11.36 o 
  -3   2  16      190.10      183.49     29.94 o 
  -2   2  16       64.78       93.48     12.49 o 
  -1   2  16      112.36      119.92     16.29 o 
   0   2  16      204.77      243.38     16.00 o 
   1   2  16      346.97      286.18     41.72 o 
   2   2  16       15.42       31.91     11.17 o 
   3   2  16        3.19        5.55     11.63 o 
   4   2  16       76.65       67.42     12.82 o 
  -3   1  17        1.03      -10.55     10.55 o 
  -2   1  17        0.72      -10.00     14.62 o 
  -1   1  17        7.92       -6.99     12.81 o 
   0   1  17       20.49       29.33     15.12 o 
   1   1  17        6.23       -2.84     12.31 o 
                                                 
